# Supplementary material for: Metabolome and Microbiome Signatures in the Leaves of Wild Tea Plant Resources Resistant to Pestalotiopsis theae
Source: Front Microbiol. 2022 Jul 15;13:907962. doi: 10.3389/fmicb.2022.907962 (PMC9335280; doi:10.3389/fmicb.2022.907962)
Supplement: Supplementary file 2 [file Table_1.xlsx]

## Sheet: Sheet1
Supplementary Table 1. All metabolites identified and detected in ‘S1’ and ‘R1’
Index	Q1 (Da)	Q3 (Da)	Molecular Weight (Da)	Formula	Ionization model	Compounds	Class I	Class II	CAS	Level	CPD_ID	KEGG ID	k1-1	k1-2	k1-3	Mean k1	k2-1	k2-2	k2-3	Mean k2	mix01	mix02	mix03	Mean mix	VIP	Fold_Change	Log2FC
Zmmp003779	771.21	317.07	771.213	C37H39O18+	[M]+	Petunidin-3-O-(6''-O-p-coumaroyl)rutinoside	Flavonoids	Anthocyanins	-	B	--	--	9	9	9	9	3355200	3626800	3694400	3558800	1629000	1775300	1600800	1.66837e+06	1.3035	395422	18.593
Hmqp002870	743.2	287.06	742.196	C32H38O20	[M+H]+	Luteolin-7-O-Sophoroside-5-O-arabinoside	Flavonoids	Flavonoid	-	B	--	--	9	9	9	9	1177400	1244500	1147600	1.18983e+06	517310	519810	539560	525560	1.30349	132204	17.0124
pmb0680	741.2	147.3	740.195	C36H36O17	[M+H]+	Vitexin-7-O-(6''-p-coumaroyl)glucoside	Flavonoids	Flavonoid carbonoside	-	B	--	--	9	9	9	9	178810	198590	167220	181540	76954	57802	78450	71068.7	1.30342	20171.1	14.3
Zmhp003322	741.2	433.11	740.195	C36H36O17	[M+H]+	Isovitexin-2''-O-(6'''-p-coumaroyl)glucoside	Flavonoids	Flavonoid	-	B	--	--	9	9	9	9	170380	185720	142130	166077	66728	69617	48688	61677.7	1.3033	18453	14.1716
pmb0660	757.2	147.1	756.19	C36H36O18	[M+H]+	Luteolin-6-C-glucoside-7-O-(6''-p-coumaroyl)glucoside	Flavonoids	Flavonoid carbonoside	-	B	--	--	9	9	9	9	111020	117950	104650	111207	47490	43974	73620	55028	1.30346	12356.3	13.593
HJAP136	919.27	303.05	918.264	C39H50O25	[M+H]+	Quercetin-3-O-(2''-O-rhamnosyl)rutinoside-7-O-glucoside	Flavonoids	Flavonols	-	A	--	--	9	9	9	9	41213	49634	52107	47651.3	24188	25354	25989	25177	1.30335	5294.59	12.3703
Zmhn002227	385.11	223.06	386.121	C17H22O10	[M-H]-	4-O-Glucosyl-sinapate	Phenolic acids	Phenolic acids	-	B	C02919	--	9	9	9	9	28472	31854	27508	29278	22210	36682	20824	26572	1.30341	3253.11	11.6676
HJAP128	771.23	317.06	771.234	C34H42O20	[M+H]+	Isorhamnetin-3-O-rutinoside-7-O-rhamnoside	Flavonoids	Flavonoid	-	B	--	--	9	7416.8	7944.5	5123.43	2881600	3182500	3115600	3059900	1255000	1246100	1168500	1223200	1.14413	597.236	9.22216
Zmmp003591	757.22	303.05	757.219	C33H41O20+	[M]+	Delphinidin-3-O-(2'''-O-p-coumaroyl)rutinoside	Flavonoids	Anthocyanins	-	B	--	--	238430	140320	184440	187730	31137000	29428000	28789000	2.97847e+07	15926000	18564000	18214000	17568000	1.30102	158.657	7.30977
Hmcp002399	509.13	347.07	508.121	C23H24O13	[M+H]+	Limocitrin-3-O-glucoside	Flavonoids	Flavonoid	-	B	--	--	9	9	95618	31878.7	250100	249280	211420	236933	131150	168150	171700	157000	0.981472	7.43235	2.89382
pma6455	229.01	96.97	230.02	C5H11O8P	[M-H]-	Ribulose-5-phosphate	Others	Saccharides and Alcohols	4300-28-1	B	C00117	ko00030,ko00230,ko00440,ko00710,ko00750,ko01100,ko01110,ko01200,ko01230	9	55777	9	18598.3	53187	153940	167980	125036	75477	100270	118520	98089	0.96936	6.72295	2.74909
Lmmp002795	463.12	301.07	462.115	C22H22O11	[M+H]+	Pratensein-7-O-glucoside	Flavonoids	Flavonoid	36191-03-4	B	--	--	30191	43151	32222	35188	178500	205480	170020	184667	117760	121490	112110	117120	1.28949	5.248	2.39177
pmp000573	447.13	285.08	446.121	C22H22O10	[M+H]+	Acacetin-7-O-galactoside	Flavonoids	Flavonoid	-	A	--	--	65998	44100	47297	52465	265780	310000	241240	272340	202400	170730	163640	178923	1.28402	5.19089	2.37598
pmf0203	463.12	301.07	463.123	C22H23O11+	[M]+	Peonidin-3-O-glucoside	Flavonoids	Anthocyanins	68795-37-9	B	C12141	ko00942	9	47240	9	15752.7	96241	83563	63326	81043.3	75698	68939	79693	74776.7	0.96175	5.14474	2.3631
Lmpp003930	579.15	271.06	578.142	C30H26O12	[M+H]+	Apigenin-7-O-(6''-p-Coumaryl)glucoside	Flavonoids	Flavonoid	-	B	--	--	56933	26875	36692	40166.7	215380	168830	206210	196807	148010	145710	136310	143343	1.25428	4.89975	2.29271
Lmcn004772	399.07	233.05	400.079	C20H16O9	[M-H]-	Theaflagallin	Tannins	Tannin	102208-15-1	B	--	--	223700	97006	97667	139458	464390	502290	749560	572080	283130	377610	416410	359050	1.19882	4.10218	2.03639
pmb3066	481.14	319.2	482.142	C22H26O12	[M-H]-	5-O-p-Coumaroylshikimic acid O-glucoside	Phenolic acids	Phenolic acids	-	B	--	--	48259	39717	39564	42513.3	172270	151340	186600	170070	104350	107680	127070	113033	1.29285	4.00039	2.00014
pmb0508	277.17	147.04	276.159	C14H20N4O2	[M+H]+	p-Coumaroylagmatine	Alkaloids	Phenolamine	7295-86-5	B	C04498	ko00330,ko01100	64224	64453	65505	64727.3	211400	290250	264030	255227	152510	181850	162870	165743	1.29139	3.9431	1.97933
mws0048	431.1	311	432.106	C21H20O10	[M-H]-	Apigenin-8-C-Glucoside (Vitexin)	Flavonoids	Flavonoid carbonoside	3681-93-4	A	C01460	ko00941,ko00944	2802000	2687200	2911700	2800300	11311000	10593000	10147000	1.06837e+07	5884000	5665400	6086200	5.87853e+06	1.30113	3.81519	1.93175
mws1434	431.1	311	432.106	C21H20O10	[M-H]-	Apigenin-6-C-glucoside (Isovitexin)	Flavonoids	Flavonoid carbonoside	29702-25-8	A	C01714	ko00944	3641200	3690700	3471300	3.60107e+06	13030000	14796000	12803000	13543000	7312500	7344000	7912200	7522900	1.29989	3.76083	1.91105
Hmdn001963	305.03	273	306.038	C14H10O8	[M-H]-	Methyl Brevifolincarboxylate	Others	Others	154702-76-8	B	--	--	3232.2	5340.4	10986	6519.53	22588	27421	19008	23005.7	7733.7	12970	13404	11369.2	1.14721	3.52873	1.81915
Lmcp001538	181.07	138.07	180.065	C7H8N4O2	[M+H]+	Theobromine	Alkaloids	Alkaloids	83-67-0	A	C07480	ko00232,ko01100,ko01110	341130	373270	328650	347683	1175600	1193700	1254100	1207800	911850	967500	908680	929343	1.30063	3.47385	1.79654
pmb0550	449.11	287.06	449.108	C21H21O11+	[M]+	Cyanidin-3-O-glucoside (Kuromanin)	Flavonoids	Anthocyanins	47705-70-4	A	C08604	ko00942	2206500	2156800	3323100	2.56213e+06	9895800	8296100	5862700	8018200	6332600	5547600	5391200	5.75713e+06	1.22332	3.1295	1.64593
pmb3068	337.09	173.1	338.1	C16H18O8	[M-H]-	1-O-p-Coumaroylquinic acid	Phenolic acids	Phenolic acids	-	A	--	--	332700	323300	371740	342580	1056300	1020800	1025100	1.03407e+06	624960	726440	764730	705377	1.29929	3.01847	1.59382
Lmtn000940	345.08	139.04	346.09	C14H18O10	[M-H]-	1-O-(3,4-Dihydroxy-5-methoxy-benzoyl)-glucoside	Phenolic acids	Phenolic acids	-	B	--	--	1776600	1714900	1953700	1.81507e+06	5388300	5586300	5268300	5414300	3098600	3333900	3625800	3.35277e+06	1.29945	2.98298	1.57675
HJAP061	743.2	303.05	742.195	C32H38O20	[M+H]+	Quercetin-3-O-(2''-O-arabinosyl)rutinoside	Flavonoids	Flavonols	-	A	--	--	119750	86047	98686	101494	318360	276280	289540	294727	180190	149200	185020	171470	1.27924	2.90387	1.53798
Zmmp003244	919.25	303.05	919.25	C42H47O23+	[M]+	Delphinidin-3-O-(2'''-O-p-coumaroyl)rutinoside-5-O-glucoside	Flavonoids	Anthocyanins	-	B	C16294	ko00942	19901	19847	16139	18629	49178	47587	64528	53764.3	42160	29536	27672	33122.7	1.27213	2.88606	1.5291
Lmmp002334	773.21	303.05	772.206	C33H40O21	[M+H]+	Quercetin-3-O-rutinoside-7-O-glucoside	Flavonoids	Flavonols	-	B	--	--	206590	179800	220270	202220	594770	556560	579340	576890	325480	399270	384560	369770	1.29408	2.85278	1.51237
Hmgp003086	639.19	331.08	638.184	C29H34O16	[M+H]+	Tricin-7-O-rutinoside	Flavonoids	Flavonoid	-	B	--	--	31102	21888	33184	28724.7	84670	88889	71776	81778.3	49836	71171	44611	55206	1.25684	2.84697	1.50943
mws0805	308.1	87.01	309.106	C11H19NO9	[M-H]-	N-Acetylneuraminic acid	Amino acids and derivatives	Amino acids and derivatives	131-48-6	B	C00270	ko00520,ko01100	11638	7892.1	10051	9860.37	25494	26864	30953	27770.3	17551	21028	11324	16634.3	1.26649	2.81636	1.49383
Hmtn001288	181.05	135.04	182.058	C9H10O4	[M-H]-	Methyl 2,4-dihydroxyphenylacetate	Phenolic acids	Phenolic acids	67828-42-6	B	--	--	55652	53549	55440	54880.3	144260	151410	158890	151520	90358	98302	111210	99956.7	1.30125	2.76092	1.46515
Lmsp003729	627.16	319.05	626.148	C27H30O17	[M+H]+	Myricetin-3-O-rutinoside	Flavonoids	Flavonols	-	A	--	--	9701800	7944800	7854300	8500300	23838000	22619000	21917000	2.27913e+07	16731000	16695000	16607000	1.66777e+07	1.2895	2.68124	1.4229
pme2493	579.17	287.1	578.164	C27H30O14	[M+H]+	Kaempferol-3,7-O-dirhamnoside (Kaempferitrin)	Flavonoids	Flavonols	482-38-2	B	C16981	--	207620	138790	148170	164860	504140	433120	381510	439590	287420	242750	294350	274840	1.2481	2.66644	1.41492
Zmdp003457	627.16	319.05	627.156	C27H30O17	[M+H]+	Myricetin-3-O-galactoside-3'-O-rhamnoside	Flavonoids	Flavonoid	-	A	--	--	9742700	8872800	7776600	8.79737e+06	23789000	21705000	22492000	22662000	16781000	16718000	16422000	1.66403e+07	1.28936	2.576	1.36513
pme2362	151.04	107	152.047	C8H8O3	[M-H]-	Mandelic acid	Phenolic acids	Phenolic acids	90-64-2	B	C01984	--	10685	9	10855	7183	14201	20186	20610	18332.3	23556	19302	14684	19180.7	0.676806	2.55218	1.35173
pmb2620	207.07	133.1	208.074	C11H12O4	[M-H]-	3,4-Dimethoxycinnamic acid	Phenolic acids	Phenolic acids	14737-89-4	B	--	--	27391	16297	19240	20976	54436	52757	51668	52953.7	32827	34006	34513	33782	1.23978	2.52449	1.33599
pma3724	369.1	177.1	368.111	C17H20O9	[M+H]+	1-O-Feruloylquinic acid	Phenolic acids	Phenolic acids	-	B	--	--	28218	32265	8678.8	23053.9	54953	57791	60456	57733.3	43325	34949	44388	40887.3	1.02552	2.50427	1.32439
pmb3061	499.15	163.1	500.153	C22H28O13	[M-H]-	5-O-p-Coumaroylquinic acid O-glucoside	Phenolic acids	Phenolic acids	-	A	--	--	45047	46506	44151	45234.7	121190	120210	93172	111524	89729	87530	68461	81906.7	1.27887	2.46545	1.30185
pmn001421	337.09	191.05	338.1	C16H18O8	[M-H]-	3-O-p-Coumaroylquinic acid	Phenolic acids	Phenolic acids	87099-71-6	A	--	--	213080	241960	254670	236570	563310	349500	786860	566557	271300	236930	470660	326297	1.12489	2.39488	1.25995
mws1295	717.15	579.11	716.138	C36H28O16	[M+H]+	Theaflavin-3'-Gallate	Tannins	Proanthocyanidins	28543-07-9	A	--	--	36360	32177	34967	34501.3	89871	71870	79101	80280.7	54869	54021	57774	55554.7	1.28354	2.32689	1.2184
pma3101	256.2	124.1	256.082	C11H14NO6+	[M+H]+	Nicotinate D-ribonucleoside	Others	Vitamin	17720-18-2	B	C05841	ko00760,ko01100	1990100	1511800	1516200	1672700	3498100	3895700	3746600	3.71347e+06	2565500	2523900	2444000	2.51113e+06	1.26765	2.22004	1.15059
mws0836	577.14	425.1	578.142	C30H26O12	[M-H]-	Procyanidin B1	Tannins	Proanthocyanidins	20315-25-7	A	--	--	567340	324400	365430	419057	917420	951710	920970	930033	481220	623350	537570	547380	1.205	2.21935	1.15014
HJN104	481.14	319.08	482.105	C21H22O13	[M-H]-	Dihydromyricetin-3-O-glucoside	Flavonoids	Dihydroflavonol	-	B	--	--	27031	14566	25405	22334	50795	54493	43388	49558.7	29176	29070	40685	32977	1.1643	2.21898	1.1499
pmb3072	481.14	319.3	482.142	C22H26O12	[M-H]-	3-O-p-Coumaroylshikimic acid O-glucoside	Phenolic acids	Phenolic acids	-	B	--	--	37624	28753	28679	31685.3	63513	70534	76573	70206.7	71058	63199	63299	65852	1.26106	2.21575	1.14779
pmn001689	311.22	223.17	312.23	C18H32O4	[M-H]-	9-Hydroxy-12-oxo-15(Z)-octadecenoic acid	Lipids	Free fatty acids	-	A	C21924	ko00592,ko01110	28229	25673	29646	27849.3	64963	61976	58069	61669.3	34388	39374	43386	39049.3	1.29163	2.21439	1.14691
pmp001106	595.17	577.16	594.158	C27H30O15	[M+H]+	Vitexin-2''-O-glucoside	Flavonoids	Flavonoid carbonoside	61360-94-9	A	C04024	ko00944	1164000	1226200	1192700	1194300	2659100	2597000	2608800	2.62163e+06	2197700	1814400	2428300	2146800	1.30234	2.19512	1.1343
Lmpp003958	639.17	331.08	639.171	C32H31O14+	[M]+	Malvidin-3-O-(6''-O-p-coumaroyl)glucoside	Flavonoids	Anthocyanins	-	B	--	--	33564	33177	41599	36113.3	79661	88182	69963	79268.7	60844	48590	63924	57786	1.26329	2.195	1.13422
Lmhn001580	355.07	223.06	356.074	C15H16O10	[M-H]-	Sinapoyltartaric acid	Phenolic acids	Phenolic acids	-	B	--	--	13471	11063	9965.4	11499.8	22209	22931	28501	24547	9507.1	12193	19802	13834	1.24523	2.13456	1.09394
pme0436	577.14	407.1	578.142	C30H26O12	[M-H]-	Procyanidin B3	Tannins	Proanthocyanidins	23567-23-9	A	--	--	154160	94748	90583	113164	274140	201840	229140	235040	153590	172610	184810	170337	1.16107	2.07699	1.0545
pma1303	492.31	184.07	491.301	C24H46NO7P	[M+H]+	LysoPC 16:2	Lipids	LPC	-	A	--	--	25078	24949	21830	23952.3	48818	45304	54087	49403	33821	31713	37488	34340.7	1.28107	2.06255	1.04443
mws1660	565.16	529.13	564.123	C26H28O14	[M+H]+	Schaftoside	Flavonoids	Flavonoid carbonoside	51938-32-0	B	C10181	--	158840	135990	140450	145093	275310	339990	277140	297480	224050	203790	198950	208930	1.26891	2.05027	1.03581
mws1073	595.17	457.2	594.158	C27H30O15	[M+H]+	Apigenin-6,8-di-C-glucoside (Vicenin-2)	Flavonoids	Flavonoid	23666-13-9	A	C10195	--	7331600	5929000	5190100	6.15023e+06	12007000	13308000	12506000	12607000	10577000	10191000	11286000	1.06847e+07	1.25248	2.04984	1.03551
pmb3064	499.15	163.2	500.153	C22H28O13	[M-H]-	3-O-p-Coumaroylquinic acid O-glucoside	Phenolic acids	Phenolic acids	-	B	--	--	712940	741080	810530	754850	1607500	1514000	1483400	1.53497e+06	1139300	1223300	1204500	1.18903e+06	1.29296	2.03347	1.02395
Lmrn003000	165.06	103.06	166.063	C9H10O3	[M-H]-	2-Hydroxy-3-phenylpropanoic acid	Organic acids	Organic acids	7326-19-4	B	C05607	ko00360,ko00960,ko01100	62696	55751	73356	63934.3	126560	140310	111320	126063	124060	123600	121810	123157	1.24608	1.97176	0.979486
Lmhp002374	919.27	303.05	918.264	C39H50O25	[M+H]+	Quercetin-3-O-glucosyl(1→4)rhamnoside-7-O-rutinoside	Flavonoids	Flavonols	-	B	--	--	29863	23341	18455	23886.3	40665	46126	54175	46988.7	35037	33807	27061	31968.3	1.18041	1.96718	0.976127
mws1294	717.15	579.1	716.138	C36H28O16	[M+H]+	Theaflavin-3-gallate	Tannins	Proanthocyanidins	30462-34-1	A	--	--	80847	76548	63009	73468	166160	112940	153450	144183	94268	103900	109950	102706	1.20208	1.96253	0.972717
pme0152	129.07	84	128.059	C5H8N2O2	[M+H]+	5,6-Dihydro-5-methyluracil	Nucleotides and derivatives	Nucleotides and derivatives	696-04-8	B	C00906	--	116820	125000	60889	100903	188960	237440	167170	197857	129860	136870	154180	140303	1.06464	1.96086	0.971487
mws0744	319.05	301	320.053	C15H12O8	[M-H]-	Dihydromyricetin (Ampelopsin)	Flavonoids	Dihydroflavonol	27200-12-0	A	C02906	ko00941,ko01110	41399	46753	25600	37917.3	69667	78432	73580	73893	52249	47370	53320	50979.7	1.14949	1.94879	0.96258
Lmbn004685	311.22	223.17	312.23	C18H32O4	[M-H]-	5S,8R-DiHODE; (5S,8R,9Z,12Z)-5,8-Dihydroxyoctadeca-9,12-dienoate	Lipids	Free fatty acids	-	A	C20186	ko00591	27826	32362	33450	31212.7	57217	61158	63171	60515.3	38149	42325	45712	42062	1.28034	1.93881	0.955169
Lmhp008763	452.28	311.26	451.27	C21H42NO7P	[M+H]+	LysoPE 16:1(2n isomer)	Lipids	LPE	-	A	--	--	63688	47916	69800	60468	103720	119950	126450	116707	86028	89592	97733	91117.7	1.21693	1.93006	0.948643
Hmmn002544	355.1	193.05	356.111	C16H20O9	[M-H]-	Ferulic acid-4-O-glucoside	Phenolic acids	Phenolic acids	117405-51-3	B	--	--	42058	39783	65545	49128.7	89033	82418	112330	94593.7	45745	66897	55969	56203.7	1.14434	1.92543	0.945179
Lmbp002592	611.16	287.05	610.153	C27H30O16	[M+H]+	Kaempferol-3,7-di-O-glucoside	Flavonoids	Flavonoid	-	B	--	--	216050	256620	318570	263747	593280	443240	446000	494173	318620	475240	395030	396297	1.17968	1.87367	0.905864
mws1179	433.11	271	434.121	C21H22O10	[M-H]-	Naringenin-7-O-glucoside (Prunin)	Flavonoids	Dihydroflavone	529-55-5	B	C09099	ko00941	722250	707140	743540	724310	1332400	1329200	1367200	1.34293e+06	949000	974490	959020	960837	1.3015	1.85409	0.890708
pmp000013	507.15	345.09	506.142	C24H26O12	[M+H]+	Eupatilin-7-O-glucoside	Flavonoids	Flavonoid	-	A	--	--	30151	19448	22352	23983.7	46875	42273	43373	44173.7	24926	30502	30409	28612.3	1.19952	1.84182	0.881134
Smlp003276	579.13	331.08	579.134	C26H27O15+	[M]+	Malvidin-3-O-(6''-O-malonyl)glucoside	Flavonoids	Anthocyanins	-	B	--	--	21878	17552	33942	24457.3	55621	36554	42746	44973.7	22293	25112	24624	24009.7	1.05432	1.83886	0.878813
Lmfn000604	331.07	169.01	332.074	C13H16O10	[M-H]-	6-O-Galloyl-D-glucose*	Tannins	Tannin	13186-19-1	A	--	--	14057000	21095000	22320000	1.91573e+07	30551000	33953000	40943000	35149000	27203000	32688000	25372000	28421000	1.14502	1.83475	0.875587
mws0179	367.1	190.9	368.111	C17H20O9	[M-H]-	Chlorogenic acid methyl ester	Phenolic acids	Phenolic acids	29708-87-0	B	--	--	18257	17663	13454	16458	31355	28681	30379	30138.3	25900	24435	24623	24986	1.23935	1.83123	0.872811
Lmtp003079	609.18	301.07	609.181	C28H33O15+	[M]+	Peonidin-3-O-rutinoside	Flavonoids	Anthocyanins	-	B	--	--	40196	25406	22010	29204	62096	48383	49891	53456.7	49715	54850	37536	47367	1.10472	1.83046	0.872204
Lmyp003599	601.12	287.06	600.112	C28H24O15	[M+H]+	Kaempferol-3-O-(6''-galloyl)glucoside	Flavonoids	Flavonoid	56317-05-6	B	--	--	12358	12559	11604	12173.7	17931	21816	26183	21976.7	17575	12328	19326	16409.7	1.21674	1.80526	0.852209
mws1401	175.11	84	174.1	C7H14N2O3	[M+H]+	L-Theanine	Amino acids and derivatives	Amino acids and derivatives	3081-61-6	A	C01047	--	5177100	5397200	2685400	4419900	7644900	9451300	6794200	7.96347e+06	5087700	5713200	6411600	5737500	1.02554	1.80173	0.849383
pme3392	433.11	271.06	433.113	C21H21O10+	[M]+	Pelargonidin-3-O-glucoside	Flavonoids	Anthocyanins	47684-27-5	B	C12137	ko00942,ko01100,ko01110	103740	122930	88122	104931	171430	210610	177630	186557	164100	164860	119480	149480	1.21198	1.7779	0.830178
Lmbn002739	163.04	119.05	164.047	C9H8O3	[M-H]-	3-Hydroxycinnamic Acid	Phenolic acids	Phenolic acids	14755-02-3	B	C12621	ko00360,ko01100	298170	345420	310010	317867	556900	454840	676950	562897	444270	468180	651320	521257	1.19436	1.77086	0.824448
Rfmb318	144.1	84.08	144.092	C7H14NO2+	[M]+	D-Proline betaine	Amino acids and derivatives	Amino acids and derivatives	1195-94-4	B	C21514	--	379030	249440	303570	310680	505070	609970	530030	548357	394740	263670	421230	359880	1.18363	1.76502	0.819685
HJN055	435.13	273.08	436.136	C21H24O10	[M-H]-	Dihydrocharcone-4'-O-glucoside	Flavonoids	Chalcones	-	A	--	--	2508000	2514000	2615800	2.54593e+06	4563600	4265200	4625000	4484600	3368100	3716500	3992000	3692200	1.29694	1.76148	0.816785
Cmjn004337	401.14	269.1	402.153	C18H26O10	[M-H]-	Benzyl-(2''-O-xylosyl)glucoside	Phenolic acids	Phenolic acids	-	B	--	--	2289900	2450800	2470100	2403600	3426300	4681500	4558100	4.22197e+06	2981600	2740800	3523700	3.08203e+06	1.22272	1.75652	0.812718
pme1540	625.18	317.06	624.169	C28H32O16	[M+H]+	Isorhamnetin-3-O-neohesperidoside	Flavonoids	Flavonols	55033-90-4	B	--	--	9	17386	33034	16809.7	31115	20981	36338	29478	32595	38622	33226	34814.3	0.612571	1.75363	0.810348
pmn001690	327.14	165.09	328.152	C16H24O7	[M-H]-	3-Hydroxy-4-isopropylbenzylalcohol-3-O-glucoside	Phenolic acids	Phenolic acids	-	B	--	--	19897	23333	14046	19092	27657	43574	27985	33072	16303	25696	22471	21490	1.03159	1.73224	0.792642
mws1075	177.05	121	176.047	C10H8O3	[M+H]+	7-Methoxycoumarin	Lignans and Coumarins	Coumarins	531-59-9	B	C09268	--	129240	185570	171150	161987	278510	300740	260910	280053	235940	232430	233550	233973	1.2018	1.72887	0.789827
pmp001274	542.32	483.25	541.317	C28H48NO7P	[M+H]+	2-Hydroxy-5,8,11,14,17-icosapentaenoyloxy]propyl-2-(trimethylammonio)ethyl phosphate	Alkaloids	Alkaloids	-	A	--	--	381630	327860	283240	330910	550030	537460	623330	570273	451430	473140	410350	444973	1.22875	1.72335	0.785215
mws2118	435.13	166.7	436.137	C21H24O10	[M-H]-	Phloretin-2'-O-glucoside (Phlorizin)	Flavonoids	Chalcones	60-81-1	A	C01604	ko00941,ko01110	1433600	1391500	1538300	1.45447e+06	2658000	2516600	2299900	2491500	1974500	2050500	1814800	1946600	1.27961	1.713	0.776524
pme2914	161.05	99	162.053	C6H10O5	[M-H]-	3-Hydroxy-3-methylpentane-1,5-dioic acid	Amino acids and derivatives	Amino acids and derivatives	503-49-1	B	C03761	--	1564700	1574600	1455300	1.53153e+06	2653500	2753900	2456800	2621400	1894400	1790500	2208800	1.96457e+06	1.28768	1.71162	0.775361
pme0008	176.1	113	175.096	C6H13N3O3	[M+H]+	L-Citrulline	Amino acids and derivatives	Amino acids and derivatives	372-75-8	A	C00327	ko00220,ko01100,ko01110,ko01230	511540	559470	331880	467630	721940	918360	757780	799360	664220	699340	665520	676360	1.09936	1.70939	0.773478
pmb3074	337.09	191.05	338.1	C16H18O8	[M-H]-	5-O-p-Coumaroylquinic acid	Phenolic acids	Phenolic acids	1899-30-5	A	C12208	ko00940,ko00941,ko00945,ko01110	232730	248250	316220	265733	440680	417580	503130	453797	291600	315610	556950	388053	1.20986	1.70771	0.772067
pmd0147	548.37	184.07	547.364	C28H54NO7P	[M+H]+	LysoPC 20:2	Lipids	LPC	-	B	--	--	7112.5	7275.2	6489.8	6959.17	8505	11953	15150	11869.3	11241	9496.7	10450	10395.9	1.08207	1.70557	0.770252
Lmhp008833	494.32	184.07	493.317	C24H48NO7P	[M+H]+	LysoPC 16:1(2n isomer)	Lipids	LPC	-	A	--	--	176800	181120	166530	174817	265290	302730	320050	296023	247730	255030	253900	252220	1.27012	1.69334	0.759868
pmp001270	494.32	184.07	493.317	C24H48NO7P	[M+H]+	LysoPC 16:1	Lipids	LPC	76790-27-7	A	--	--	110350	123980	114110	116147	176790	200800	212130	196573	167490	169010	179150	171883	1.26675	1.69246	0.75912
pme2529	163.2	101	164.068	C6H12O5	[M-H]-	1,5-Anhydro-D-glucitol	Others	Saccharides and Alcohols	154-58-5	B	C07326	--	100090	67843	106510	91481	177580	127740	158280	154533	100520	109450	127550	112507	1.09707	1.68924	0.756374
Lmtp002474	565.16	427.1	564.148	C26H28O14	[M+H]+	Apigenin-6-C-(2''-glucosyl)arabinoside	Flavonoids	Flavonoid carbonoside	-	B	--	--	23362000	17453000	15637000	1.88173e+07	31611000	31334000	32208000	3.17177e+07	27435000	31680000	25556000	2.82237e+07	1.18995	1.68556	0.753224
mws0609	344.04	150	345.047	C10H12N5O7P	[M-H]-	Guanosine 3',5'-cyclic monophosphate	Nucleotides and derivatives	Nucleotides and derivatives	7665-99-8	B	C00942	ko00230,ko01100	43847	45629	52173	47216.3	82505	77465	77421	79130.3	61529	62709	65310	63182.7	1.27316	1.67591	0.744945
mws1292	565.16	409.09	564.123	C26H28O14	[M+H]+	Isoschaftoside	Flavonoids	Flavonoid carbonoside	52012-29-0	B	--	--	15218000	13077000	11011000	13102000	23086000	20684000	22073000	2.19477e+07	16266000	18867000	18197000	1.77767e+07	1.21973	1.67514	0.744281
Xmsn002700	465.13	303.06	466.111	C21H22O12	[M-H]-	Taxifolin-3'-O-glucoside	Flavonoids	Flavonoid	31106-05-5	B	--	--	1040000	1156000	918500	1.03817e+06	1685600	1626000	1863600	1.72507e+06	1158900	1255600	1461500	1292000	1.24726	1.66165	0.732614
pmb0962	235.1	118.3	234.158	C10H22N2O4	[M+H]+	L-Lysine-Butanoic Acid	Amino acids and derivatives	Amino acids and derivatives	80407-71-2	A	--	--	123210	120510	71096	104939	170900	126880	218760	172180	127680	150330	164570	147527	0.944319	1.64077	0.714371
pmc0066	333.05	137.05	332.052	C10H13N4O7P	[M+H]+	2'-Deoxyinosine-5'-monophosphate	Nucleotides and derivatives	Nucleotides and derivatives	3393-18-8	B	C06196	ko00230	3727800	3584100	3782700	3698200	5509500	6276700	6299200	6.02847e+06	3374900	3975800	4139200	3.82997e+06	1.28016	1.63011	0.704968
pme2253	177.04	59	178.048	C6H10O6	[M-H]-	L-Gulono-1,4-Lactone	Others	Saccharides and Alcohols	1128-23-0	B	C01040	ko00053,ko01100	424610	387320	263990	358640	486110	502410	742590	577037	640150	751400	477380	622977	1.00135	1.60896	0.686127
pmn001667	577.14	407.1	578.142	C30H26O12	[M-H]-	Procyanidin B4	Tannins	Proanthocyanidins	29106-51-2	A	C10238	--	691310	660000	709140	686817	1146300	1193700	966550	1.10218e+06	760680	777900	1018300	852293	1.25134	1.60477	0.682367
mws2125	166.98	78.7	167.982	C3H5O6P	[M-H]-	Phosphoenolpyruvate	Organic acids	Organic acids	138-08-9	A	C00074	ko00010,ko00020,ko00400,ko00440,ko00620,ko00710,ko00998,ko01100,ko01110,ko01200,ko01230	178580	183670	176770	179673	308390	273290	271870	284517	177600	228690	223450	209913	1.28116	1.58352	0.663137
pmn001640	449.07	316	450.08	C20H18O12	[M-H]-	Myricetin-3-O-arabinoside	Flavonoids	Flavonols	132679-85-7	A	--	--	1036200	774870	806130	872400	1511900	1289500	1327300	1.37623e+06	1202100	1164700	1079500	1.14877e+06	1.18945	1.57753	0.657663
mws0219	132.03	88	133.038	C4H7NO4	[M-H]-	L-Aspartic Acid	Amino acids and derivatives	Amino acids and derivatives	56-84-8	B	C00049	ko00220,ko00250,ko00260,ko00261,ko00270,ko00300,ko00340,ko00410,ko00460,ko00710,ko00760,ko00770,ko00970,ko01100,ko01110,ko01200,ko01210,ko01230,ko02010	879700	916670	614780	803717	1337500	1304200	1147200	1.26297e+06	914090	955170	1045700	971653	1.12652	1.57141	0.652058
pmp000275	581.17	139.04	580.158	C30H28O12	[M+H]+	Gambiriin A1	Tannins	Tannin	76250-49-2	B	C17772	--	128700	114170	108850	117240	164770	193940	185980	181563	201230	198480	126020	175243	1.24212	1.54865	0.631008
Zmfn000481	535.04	323.03	536.044	C14H22N2O16P2	[M-H]-	Uridine-5'-Diphosphate-D-Xylose	Nucleotides and derivatives	Nucleotides and derivatives	3616-06-6	B	C00190	ko00520,ko00908,ko01100	132400	152540	162370	149103	242470	221570	227290	230443	183150	205870	197200	195407	1.24785	1.54553	0.6281
Lmmn003875	387.14	289.07	388.152	C21H24O7	[M-H]-	Medioresinol	Lignans and Coumarins	Lignans	40957-99-1	B	--	--	63466	59637	56671	59924.7	98493	77497	99765	91918.3	60569	72168	78748	70495	1.20263	1.5339	0.617203
mws0467	165.06	119.05	166.063	C9H10O3	[M-H]-	3-(4-Hydroxyphenyl)-propionic acid	Phenolic acids	Phenolic acids	501-97-3	B	C01744	--	17459	24447	14898	18934.7	29319	26730	30906	28985	27344	23818	23841	25001	1.07778	1.53079	0.614276
Zmcp002924	611.16	287.05	611.161	C27H31O16+	[M]+	Cyanidin-3-O-(2''-O-glucosyl)glucoside	Flavonoids	Anthocyanins	38820-68-7	B	C16306	ko00942	20314000	18592000	17778000	1.88947e+07	28874000	28253000	29640000	2.89223e+07	23659000	23859000	26245000	2.45877e+07	1.27964	1.53071	0.614205
pmd0132	496.34	184.07	495.332	C24H50NO7P	[M+H]+	LysoPC 16:0(2n isomer)	Lipids	LPC	-	A	--	--	737170	795290	862640	798367	1166400	1189800	1296400	1.21753e+06	956960	1007300	1033800	999353	1.26063	1.52503	0.608838
mws1422	275.09	107	274.084	C15H14O5	[M+H]+	Epiafzelechin	Flavonoids	Flavanols	24808-04-6	B	C12128	ko00941,ko01110	862210	1035100	839990	912433	1312000	1521900	1330100	1388000	1103800	1147700	1184400	1145300	1.21714	1.52121	0.605217
mws0853	209.08	179	210.089	C11H14O4	[M-H]-	Sinapyl alcohol	Phenolic acids	Phenolic acids	537-33-7	B	C02325	ko00940,ko01100,ko01110	30671	34885	30321	31959	57427	43001	44566	48331.3	51561	37071	38385	42339	1.16615	1.51229	0.596737
Lmhp009034	452.28	311.26	451.27	C21H42NO7P	[M+H]+	LysoPE 16:1	Lipids	LPE	-	A	--	--	30311	34860	42861	36010.7	49196	54647	58881	54241.3	46618	43696	49506	46606.7	1.14554	1.50626	0.590968
pme0120	118.09	101	117.079	C5H11NO2	[M+H]+	5-Aminovaleric acid	Amino acids and derivatives	Amino acids and derivatives	660-88-8	B	C00431	ko00310,ko00330,ko01100	8617.3	7627.3	6208.1	7484.23	10858	12147	10728	11244.3	8459.8	11925	11567	10650.6	1.16623	1.5024	0.587272
mws0183	153.02	109.03	154.027	C7H6O4	[M-H]-	3,4-Dihydroxybenzoic acid (Protocatechuic acid)	Phenolic acids	Phenolic acids	99-50-3	B	C00230	ko01100,ko01110	304580	253240	283290	280370	386070	441160	420940	416057	370190	388000	337920	365370	1.23578	1.48396	0.569448
Rfmb320	144.1	84.08	143.095	C7H13NO2	[M+H]+	1-Methylpiperidine-2-carboxylic acid	Amino acids and derivatives	Amino acids and derivatives	7730-87-2	B	--	--	719590	598570	530080	616080	856470	937820	945040	913110	839600	561340	586920	662620	1.17963	1.48213	0.567671
Lmqn000432	333.06	333.06	334.067	C9H19O11P	[M-H]-	1-(sn-Glycero-3-phospho)-1D-myo-inositol	Others	Saccharides and Alcohols	-	B	--	--	670670	616700	573890	620420	974830	889250	884720	916267	638970	745330	919830	768043	1.25467	1.47685	0.562522
pmn001650	1153.26	575.1	1154.27	C60H50O24	[M-H]-	Cinnamtannin B2	Tannins	Tannin	88038-12-4	A	C17629	--	21622	12072	18285	17326.3	28267	28759	19717	25581	20329	34795	17599	24241	0.896323	1.47642	0.562106
Lmmp001550	915.2	611.14	914.191	C45H38O21	[M+H]+	Gallocatechin-gallocatechin-gallocatechin	Tannins	Proanthocyanidins	-	A	--	--	222830	106830	111350	147003	247670	193790	209490	216983	192120	181890	153380	175797	0.867067	1.47604	0.561735
Lmjp001877	581.15	287.05	581.15	C26H29O15+	[M]+	Cyanidin-3-O-sambubioside [Cyanidin-3-O-(2''-O-xylosyl)glucoside]	Flavonoids	Anthocyanins	63535-17-1	B	C20490	ko00942	7232.5	4820.4	6436.2	6163.03	10738	7877.6	8423.7	9013.1	10217	5952	5891.9	7353.63	1.01966	1.46245	0.548383
pmn001647	865.2	713.2	866.206	C45H38O18	[M-H]-	Procyanidin C2	Tannins	Proanthocyanidins	37064-31-6	A	--	--	298140	216920	229780	248280	393440	330280	363380	362367	246920	311870	294620	284470	1.13134	1.45951	0.545482
mws5037	203.14	86.1	202.132	C9H18N2O3	[M+H]+	L-Alanyl-L-leucine	Amino acids and derivatives	Amino acids and derivatives	3303-34-2	B	--	--	24203	21656	12114	19324.3	31162	31123	22026	28103.7	19245	23977	29432	24218	0.832274	1.45431	0.54034
Zmsp004363	507.12	303.05	506.106	C23H22O13	[M+H]+	Quercetin-3-O-(6''-acetyl)glucoside	Flavonoids	Flavonols	-	B	--	--	191350	277730	190890	219990	225580	407700	324700	319327	276310	290520	276910	281247	0.843109	1.45155	0.537595
pmp001273	520.34	184.07	519.332	C26H50NO7P	[M+H]+	LysoPC 18:2	Lipids	LPC	-	A	--	--	6585700	6002100	6892700	6493500	9364400	9037800	9835300	9412500	7905800	8168000	8583500	8219100	1.2629	1.44953	0.535582
pme3961	252.11	136	251.102	C10H13N5O3	[M+H]+	2'-Deoxyadenosine	Nucleotides and derivatives	Nucleotides and derivatives	958-09-8	B	C00559	ko00230,ko01100,ko02010	186070	180620	168500	178397	269290	254590	251790	258557	208930	258040	256840	241270	1.27961	1.44934	0.535392
HJAP011	463.11	343.08	462.116	C22H22O11	[M+H]+	Chrysoeriol-8-C-glucoside (Scoparin)	Flavonoids	Flavonoid	301-16-6	A	--	--	531780	320850	271780	374803	474350	535840	616720	542303	481310	538320	436040	485223	0.894126	1.4469	0.532966
pmb0496	307.18	177.05	306.169	C15H22N4O3	[M+H]+	N-Feruloylagmatine	Alkaloids	Phenolamine	-	B	C18325	ko00330,ko01100	24324000	23718000	22443000	23495000	34151000	34875000	32952000	3.39927e+07	28202000	29511000	31652000	2.97883e+07	1.28772	1.4468	0.53287
pme2879	141	123	142.038	C5H6N2O3	[M-H]-	5-Hydroxymethyluracil	Nucleotides and derivatives	Nucleotides and derivatives	4433-40-3	B	C03088	--	9	76267	43750	40008.7	38276	61172	71833	57093.7	74431	81077	100330	85279.3	0.57441	1.42703	0.513018
mws2212	179.03	135.05	180.042	C9H8O4	[M-H]-	Caffeic acid	Phenolic acids	Phenolic acids	331-39-5	B	C01197	ko00940,ko01100,ko01110	16887	17722	25452	20020.3	20969	43526	21077	28524	18289	26542	26897	23909.3	0.637423	1.42475	0.51071
mws2105	229.09	211.1	228.079	C14H12O3	[M+H]+	Benzyl salicylate	Phenolic acids	Phenolic acids	118-58-1	B	--	--	13474	10354	19334	14387.3	17318	21504	22502	20441.3	19304	16698	18268	18090	0.898959	1.42079	0.50669
Lmhp008718	506.32	184.07	505.317	C25H48NO7P	[M+H]+	LysoPC 17:2	Lipids	LPC	-	B	--	--	54309	58096	46416	52940.3	67834	79095	77940	74956.3	61526	64517	72820	66287.7	1.17957	1.41586	0.501683
Lmtp002822	535.14	499.12	534.137	C25H26O13	[M+H]+	Apigenin-6-C-arabinoside-8-C-xyloside	Flavonoids	Flavonoid carbonoside	-	A	--	--	8379200	7708000	7123600	7.73693e+06	10247000	11781000	10825000	10951000	7653100	10473000	9427000	9.18437e+06	1.22808	1.41542	0.501229
pmb0863	492.31	184.07	491.301	C24H46NO7P	[M+H]+	LysoPC 16:2(2n isomer)	Lipids	LPC	-	A	--	--	8349.9	11728	7425.6	9167.83	10004	15617	13215	12945.3	13811	13899	13629	13779.7	0.884324	1.41204	0.497779
Lmqn000780	606.08	384.98	607.082	C17H27N3O17P2	[M-H]-	Uridine 5'-diphospho-N-acetylglucosamine	Alkaloids	Alkaloids	528-04-1	B	C00043	ko00520,ko01100	22723	27482	27188	25797.7	36686	35276	37137	36366.3	32191	31891	31073	31718.3	1.22402	1.40968	0.495363
mws0629	281.11	166	280.106	C13H16N2O5	[M+H]+	L-Aspartyl-L-Phenylalanine	Amino acids and derivatives	Amino acids and derivatives	13433-09-5	B	--	--	12879	13171	8665.1	11571.7	17492	17023	14205	16240	13026	18112	15568	15568.7	0.990112	1.40342	0.488951
Lmmn002260	551.21	389.17	552.221	C27H36O12	[M-H]-	5'-Methoxyisolariciresinol-9'-O-glucoside	Lignans and Coumarins	Lignans	-	B	--	--	581290	577800	644770	601287	782160	1001000	748140	843767	588770	974730	759880	774460	1.12367	1.40327	0.488791
Lmqp000873	101.02	55.02	100.018	C4H4O3	[M+H]+	Succinic anhydride	Organic acids	Organic acids	108-30-5	B	C19524	--	554740	516230	462040	511003	743410	712130	693990	716510	578920	523380	558530	553610	1.23635	1.40216	0.487654
Lmmn004625	449.11	287.06	450.116	C21H22O11	[M-H]-	Dihydrokaempferol-7-O-glucoside	Flavonoids	Flavonols	-	B	--	--	216770	226730	241570	228357	305330	309440	341490	318753	216740	284780	262420	254647	1.25438	1.39586	0.481152
Lmpp003705	1019.22	731.16	1018.22	C52H42O22	[M+H]+	Procyanidin C1 3'-O-gallate	Tannins	Proanthocyanidins	-	B	--	--	49534	13211	12132	24959	29082	43109	31902	34697.7	21170	24848	27895	24637.7	0.647561	1.39019	0.475279
mws0216	132.07	86	131.058	C5H9NO3	[M+H]+	Trans-4-Hydroxy-L-proline	Amino acids and derivatives	Amino acids and derivatives	51-35-4	B	C01157	ko00330,ko01100,ko02010	211390	224000	221150	218847	321910	227080	361440	303477	313720	377730	286560	326003	0.963494	1.38671	0.471665
pmp001279	518.32	459.25	517.313	C21H48N3O9P	[M+H]+	Bis(N,N-Diethylethanaminium)-2-acetamido-1,5-anhydro-2-deoxy-1-[-hydroxy(phosphonato)methyl]-D-glucitol	Alkaloids	Alkaloids	-	B	--	--	722180	702780	734860	719940	984360	1047800	957050	996403	932770	1012400	971640	972270	1.28181	1.38401	0.468853
pmb0855	496.34	184.07	495.332	C24H50NO7P	[M+H]+	LysoPC 16:0	Lipids	LPC	17364-16-8	A	--	--	14744000	15742000	16863000	15783000	20244000	21472000	23449000	2.17217e+07	18650000	18967000	20357000	1.93247e+07	1.22628	1.37627	0.460763
pme0075	188.06	128	189.064	C7H11NO5	[M-H]-	N-Acetyl-L-glutamic acid	Amino acids and derivatives	Amino acids and derivatives	1188-37-0	B	C00624	ko00220,ko01100,ko01110,ko01210,ko01230	481670	465520	440410	462533	755770	581250	564730	633917	466260	548310	564050	526207	1.10345	1.37053	0.454736
mws4175	175.02	85.03	176.032	C6H8O6	[M-H]-	D-Glucurono-6,3-lactone	Others	Saccharides and Alcohols	32449-92-6	B	C02670	ko00053,ko01100	22768	20791	46956	30171.7	38316	37936	47434	41228.7	34222	26931	28734	29962.3	0.750148	1.36647	0.450453
Lmbn000216	147.03	57.03	148.037	C5H8O5	[M-H]-	(2R,3S)-3-methylmalic acid	Organic acids	Organic acids	152204-30-3	A	C06032	ko00290,ko00660,ko01100,ko01210,ko01230	228250	183370	240110	217243	399050	259370	231290	296570	219720	222350	216160	219410	0.79977	1.36515	0.449061
pme1777	611.16	287.06	611.161	C27H31O16+	[M]+	Cyanidin-3,5-O-diglucoside (Cyanin)	Flavonoids	Anthocyanins	2611-67-8	B	C08639	ko00942	15425000	14482000	12950000	1.42857e+07	21296000	18120000	19082000	1.94993e+07	16158000	16626000	15961000	1.62483e+07	1.18918	1.36496	0.448856
pme0230	268.1	136.06	267.097	C10H13N5O4	[M+H]+	Adenosine	Nucleotides and derivatives	Nucleotides and derivatives	58-61-7	A	C00212	ko00230,ko01100,ko02010	3782400	2921800	3197100	3.30043e+06	4530800	4731000	4235800	4499200	3788000	4272000	4212900	4.09097e+06	1.15463	1.36321	0.447013
Lmmp003903	491.12	287.05	490.111	C23H22O12	[M+H]+	Kaempferol-3-O-(2''-acetyl)glucoside*	Flavonoids	Flavonols	-	B	--	--	713290	753960	557910	675053	829900	984350	945220	919823	803470	867430	844720	838540	1.08278	1.36259	0.446355
Zmzn000078	168.99	78.96	169.998	C3H7O6P	[M-H]-	Dihydroxyacetone phosphate	Others	Saccharides and Alcohols	57-04-5	B	C00111	ko00010,ko00040,ko00051,ko00052,ko00561,ko00562,ko00564,ko00640,ko00710,ko00760,ko01100,ko01110,ko01200,ko01230	52311	54443	41007	49253.7	76630	62115	62482	67075.7	44170	53916	65017	54367.7	1.05743	1.36184	0.445558
mws0262	149.01	87	150.016	C4H6O6	[M-H]-	L-Tartaric acid	Organic acids	Organic acids	87-69-4	B	C00898	ko00630,ko01100	9	77005	85069	54027.7	53860	84698	82138	73565.3	63540	67545	84275	71786.7	0.564686	1.36162	0.445328
pmp000596	627.16	465.1	626.148	C27H30O17	[M+H]+	Quercetin-3-O-(2''-O-galactosyl)glucoside	Flavonoids	Flavonols	56782-99-1	B	--	--	149090	161110	106440	138880	202410	215850	148350	188870	140530	131940	154350	142273	0.872343	1.35995	0.443555
Li512115	515.12	353.09	516.127	C25H24O12	[M-H]-	Isochlorogenic acid B	Phenolic acids	Phenolic acids	14534-61-3	A	C10468	--	47623	69212	37353	51396	53281	84626	71482	69796.3	60033	57641	101310	72994.7	0.758914	1.35801	0.441495
pmn001710	521.13	359.08	522.137	C24H26O13	[M-H]-	Rosmarinic acid-3'-O-glucoside	Phenolic acids	Phenolic acids	910028-78-3	B	--	--	254950	194640	200740	216777	317910	262790	300790	293830	234670	287370	261160	261067	1.0859	1.35545	0.438772
pme0278	191.1	128	190.095	C7H14N2O4	[M+H]+	2,6-Diaminooimelic acid	Amino acids and derivatives	Amino acids and derivatives	583-93-7	A	C00666	ko00300,ko01100,ko01110,ko01230	267160	272840	211170	250390	331560	319120	366740	339140	291300	320650	301820	304590	1.12017	1.35445	0.437704
pme3174	324.06	112	323.052	C9H14N3O8P	[M+H]+	Cytidine 5'-monophosphate(Cytidylic acid)	Nucleotides and derivatives	Nucleotides and derivatives	63-37-6	B	C00055	ko00240,ko01100	21415	19723	23003	21380.3	33015	22205	31034	28751.3	16800	27110	27286	23732	0.957379	1.34476	0.427345
Smsp002643	579.17	271.06	579.171	C27H31O14+	[M]+	Pelargonidin-3-O-rutinoside	Flavonoids	Anthocyanins	-	B	C12644	ko00942	357160	295260	297560	316660	440740	418520	418020	425760	374350	357000	364330	365227	1.19674	1.34453	0.427106
pmb2657	289.1	97.1	290.123	C10H18N4O6	[M-H]-	Argininosuccinic acid	Organic acids	Organic acids	2387-71-5	B	C03406	ko00220,ko00250,ko01100,ko01110,ko01230	122890	137260	134140	131430	187230	168370	174510	176703	116570	139460	153980	136670	1.24495	1.34447	0.427035
pme3207	141.02	59	142.027	C6H6O4	[M-H]-	Muconic acid	Organic acids	Organic acids	1119-72-8	B	C02480	ko01100	597700	573590	551110	574133	782360	760980	759770	767703	744880	818130	733860	765623	1.28422	1.33715	0.419163
Smsp001640	611.16	317.07	611.161	C27H31O16+	[M]+	Petunidin-3-O-glucoside-5-O-arabinoside	Flavonoids	Anthocyanins	-	B	--	--	13122000	11894000	10459000	11825000	16666000	15400000	15226000	15764000	13804000	14605000	14337000	1.42487e+07	1.16961	1.33311	0.414793
pmb3079	300.05	96.9	301.056	C8H16NO9P	[M-H]-	N-Acetyl-D-glucosamine-1-phosphate	Others	Saccharides and Alcohols	6866-69-9	B	C04256	--	33604	52092	40838	42178	52463	60011	56178	56217.3	42838	57224	52968	51010	0.980134	1.33286	0.414524
pme1773	595.17	287.06	595.166	C27H31O15+	[M]+	Cyanidin-3-O-rutinoside (Keracyanin)	Flavonoids	Anthocyanins	28338-59-2	B	C08620	ko00942	4832600	4515000	5032300	4793300	6473000	6766900	5852100	6364000	4771700	5318900	6204800	5431800	1.2186	1.32769	0.408915
YC512118	282.28	247.24	281.272	C18H35NO	[M+H]+	Oleamide (9-Octadecenamide)	Lipids	Free fatty acids	301-02-0	A	C19670	--	67443	106540	96239	90074	107260	118900	131670	119277	124030	99576	110980	111529	0.913835	1.32421	0.405129
Lmyp004444	479.12	317.06	478.111	C22H22O12	[M+H]+	Tricin-4'-methylether-3'-O-glucoside	Flavonoids	Flavonols	-	A	--	--	1014200	1159000	1600600	1.25793e+06	1720800	1370600	1888400	1.65993e+06	1567700	1572600	1020700	1387000	0.854188	1.31957	0.40007
Lmyn001269	609.15	285.04	610.154	C27H30O16	[M-H]-	Kaempferol-3-O-sophoroside	Flavonoids	Flavonoid	19895-95-5	B	C12634	ko00944	222570	200850	196780	206733	280320	270020	267520	272620	224500	211550	236710	224253	1.25078	1.3187	0.39912
pmb0490	235.14	147.04	234.137	C13H18N2O2	[M+H]+	p-Coumaroylputrescine	Alkaloids	Phenolamine	34136-53-3	B	C18326	ko00330,ko01100	161300	179920	193100	178107	214130	246810	242780	234573	201880	209650	205670	205733	1.16653	1.31704	0.397297
mws1078	138.05	92.1	137.048	C7H7NO2	[M+H]+	Anthranilic Acid	Phenolic acids	Phenolic acids	118-92-3	B	C00108	ko00380,ko00400,ko00998,ko01058,ko01100,ko01110,ko01230	18871	10117	19611	16199.7	17881	26110	19842	21277.7	18619	17801	30148	22189.3	0.688143	1.31346	0.393376
pmb2922	565.05	323.1	566.055	C15H24N2O17P2	[M-H]-	Uridine 5'-diphospho-D-glucose	Nucleotides and derivatives	Nucleotides and derivatives	133-89-1	A	C00029	ko00040,ko00052,ko00053,ko00240,ko00500,ko00520,ko00561,ko00908,ko01100,ko01110	1052000	1136400	1236200	1.14153e+06	1511500	1478800	1501800	1.49737e+06	1241400	1511400	1400800	1.38453e+06	1.23242	1.31172	0.391455
Zmzn000113	146.05	102.06	147.053	C5H9NO4	[M-H]-	L-threo-3-Methylaspartate	Amino acids and derivatives	Amino acids and derivatives	6061-13-8	B	C03618	ko00630,ko00660,ko01100,ko01200	889050	1002600	721880	871177	1280700	1025900	1119000	1.14187e+06	847490	964240	963710	925147	0.99866	1.31072	0.390357
Zmhn001102	327.07	165.02	328.08	C14H16O8	[M-H]-	5,7-Dihydroxy-1(3H)-isobenzofuran-one-O-glucoside	Others	Others	-	B	--	--	84473	93065	80674	86070.7	79808	166750	90880	112479	71638	80141	62712	71497	0.550494	1.30683	0.386066
pme3096	118	74	119.022	C3H5NO4	[M-H]-	Aminomalonic acid	Organic acids	Organic acids	1068-84-4	B	C00872	--	1618300	1539500	1532500	1.56343e+06	2064500	1990500	2072500	2042500	1763500	1839700	1958200	1853800	1.28675	1.30642	0.385618
mws1212	209.08	177.3	208.074	C11H12O4	[M+H]+	Methyl ferulate	Phenolic acids	Phenolic acids	2309-07-1	B	--	--	245790	380660	310500	312317	352950	389640	481280	407957	397060	326290	385350	369567	0.862502	1.30623	0.385406
Lmzp004885	331.08	315.05	330.074	C17H14O7	[M+H]+	Tricin (5,7,4'-Trihydroxy-3',5'-dimethoxyflavone)	Flavonoids	Flavonoid	520-32-1	B	C10193	--	96863	91635	85803	91433.7	125280	117070	115240	119197	115450	115020	117350	115940	1.23884	1.30364	0.382547
Lmpp003789	595.14	287.06	595.145	C30H27O13+	[M]+	Cyanidin-3-O-(6''-O-p-Coumaroyl)glucoside	Flavonoids	Anthocyanins	-	B	C12095	ko00942	3409800	3381600	2952300	3247900	4239200	4465900	3963100	4.22273e+06	3970400	3905400	3754500	3.87677e+06	1.19255	1.30014	0.37867
mws2523	421.08	241.1	422.083	C12H23O14P	[M-H]-	Trehalose 6-phosphate	Others	Saccharides and Alcohols	4484-88-2	B	C00689	ko00500,ko01100,ko01110	91748	95091	74943	87260.7	116650	135230	88233	113371	81616	112920	99493	98009.7	0.852337	1.29922	0.377648
Lmjp002867	595.17	287.05	594.158	C27H30O15	[M+H]+	Kaempferol-3-O-neohesperidoside	Flavonoids	Flavonols	32602-81-6	A	--	--	3785800	3799800	3531100	3.70557e+06	4890000	4999900	4550200	4.81337e+06	4929700	4487300	4443000	4620000	1.25367	1.29896	0.377352
pmp001314	773.21	627.2	772.206	C33H40O21	[M+H]+	6-Hydroxykaempferol-3-O-rutin-6-O-glucoside	Flavonoids	Flavonols	-	B	--	--	109610	121410	115730	115583	161330	147440	141590	150120	119440	111010	115530	115327	1.22114	1.2988	0.377183
Lmtn004049	263.13	204.12	264.136	C15H20O4	[M-H]-	Abscisic acid	Organic acids	Organic acids	21293-29-8	B	C06082	ko00906,ko01100,ko01110,ko04075	58432	55489	28301	47407.3	64764	59840	59376	61326.7	53588	55579	61116	56761	0.712304	1.29361	0.371404
pmp000236	565.16	367.1	564.148	C26H28O14	[M+H]+	Isovitexin-8-O-xylcoside	Flavonoids	Flavonoid carbonoside	-	B	--	--	2419400	2422500	2027600	2.28983e+06	2970900	2946200	2946700	2954600	2677600	2424900	3327300	2.80993e+06	1.18549	1.29031	0.36772
pmp000004	331.08	316.06	330.074	C17H14O7	[M+H]+	4',5,7-Trihydroxy-3',6-dimethoxyflavone (Jaceosidin)	Flavonoids	Flavonoid	18085-97-7	B	--	--	45218	38287	40301	41268.7	52409	56173	50227	52936.3	52595	50708	53469	52257.3	1.17848	1.28272	0.359211
mws0191	118.09	59	117.079	C5H11NO2	[M+H]+	Betaine	Alkaloids	Alkaloids	107-43-7	B	C00719	ko00260,ko01100,ko02010	3523300	3174000	2909300	3202200	4002600	3877100	4432300	4104000	3660200	4017500	4014200	3897300	1.14332	1.28162	0.357967
Lmhp002001	265.15	72.08	265.155	C14H20N2O3	[M+H]+	L-Valyl-L-Phenylalanine	Amino acids and derivatives	Amino acids and derivatives	3918-92-1	B	--	--	23895	25556	26750	25400.3	30243	41545	25575	32454.3	28106	22688	26730	25841.3	0.7958	1.27771	0.353564
Lmln010063	205.16	189.13	206.167	C14H22O	[M-H]-	2,6-Di-t-butylphenol	Phenolic acids	Phenolic acids	128-39-2	A	--	--	642180	217510	274940	378210	880490	330710	237200	482800	398870	424780	419540	414397	0.2424	1.27654	0.352238
pmb2855	307	145	308.122	C11H20N2O8	[M-H]-	L-Glutamine-O-glycoside	Amino acids and derivatives	Amino acids and derivatives	-	B	--	--	19233	16142	16570	17315	22483	23606	20042	22043.7	15678	22297	22943	20306	1.11542	1.2731	0.348342
pmn001663	417.16	402.1	418.163	C22H26O8	[M-H]-	Syringaresinol	Lignans and Coumarins	Lignans	21453-69-0	A	C10889	--	239680	281580	298090	273117	338690	383250	318750	346897	264290	330220	318690	304400	1.06422	1.27014	0.344989
pmf0426	939.11	769.09	940.118	C41H32O26	[M-H]-	1,2,3,4,6-Penta-O-Galloyl-D-Glucose	Phenolic acids	Phenolic acids	14937-32-7	B	C04576	--	28782	23737	31073	27864	33782	33900	38334	35338.7	23176	29762	31146	28028	1.04496	1.26826	0.342845
pmb0854	518.32	184.07	517.317	C26H48NO7P	[M+H]+	LysoPC 18:3	Lipids	LPC	-	B	--	--	5464400	5616800	6049700	5710300	7164600	6831500	7713200	7.23643e+06	6362200	6754400	7127100	6747900	1.21308	1.26726	0.341712
pme0014	148.06	84	147.053	C5H9NO4	[M+H]+	L-Glutamic acid	Amino acids and derivatives	Amino acids and derivatives	56-86-0	A	C00025	ko00220,ko00250,ko00330,ko00332,ko00340,ko00430,ko00480,ko00630,ko00650,ko00660,ko00860,ko00910,ko00970,ko01100,ko01110,ko01200,ko01210,ko01230,ko02010	819540	724050	673270	738953	886850	840070	1081800	936240	937770	810300	824840	857637	1.00896	1.26698	0.341395
pmb2791	309.21	209.1	310.1	C18H30O4	[M-H]-	9-Hydroperoxy-10E,12,15Z-octadecatrienoic acid	Lipids	Free fatty acids	111004-08-1	A	C16321	ko00592,ko01110	96003	101340	92498	96613.7	130330	143420	91941	121897	111830	112030	127140	117000	0.802376	1.2617	0.335363
MA10039492	173.01	71.03	174.016	C6H6O6	[M-H]-	Dehydroascorbic acid	Others	Vitamin	490-83-5	B	C05422	ko00053,ko00480,ko01100	93335	117750	165940	125675	214150	126150	134220	158173	161260	153740	130790	148597	0.567279	1.25859	0.331809
Lmsp004670	595.17	287.06	595.166	C27H30O15	[M+H]+	Kaempferol-3-O-glucoside-7-O-rhamnoside	Flavonoids	Flavonols	-	A	--	--	3601800	3755300	3575900	3.64433e+06	4480300	4823700	4451200	4.58507e+06	4374200	4045900	3815200	4.07843e+06	1.26118	1.25814	0.331288
Lmtn003096	523.21	361.14	524.226	C26H36O11	[M-H]-	Secoisolariciresinol 4-O-glucoside	Lignans and Coumarins	Lignans	-	A	--	--	7228100	5212800	5797200	6.07937e+06	7616800	8552300	6745600	7.63823e+06	5071500	6171000	7046400	6096300	0.914139	1.25642	0.329318
Zmhn001793	341.09	179.03	342.096	C15H18O9	[M-H]-	6-O-Caffeoyl-D-glucose	Phenolic acids	Phenolic acids	-	B	--	--	6882200	7103300	7053000	7.01283e+06	8804300	8583700	9026100	8804700	7357000	8145400	8328600	7.94367e+06	1.28877	1.25551	0.328276
mws1195	179.07	147.1	178.063	C10H10O3	[M+H]+	p-Coumaric acid methyl ester	Phenolic acids	Phenolic acids	3943-97-3	A	--	--	200340	174840	179420	184867	221270	243290	229130	231230	243290	239040	254740	245690	1.19045	1.25079	0.322843
mws0213	151.06	71	152.068	C5H12O5	[M-H]-	Ribitol	Others	Saccharides and Alcohols	488-81-3	B	C00474	ko00040,ko00740,ko01100	22146	19832	21945	21307.7	27244	21027	30526	26265.7	26384	19031	17030	20815	0.848854	1.23269	0.301806
Rfmb087	311.22	293.21	312.23	C18H32O4	[M-H]-	9-Hydroxy-13-oxo-10-octadecenoic Acid	Lipids	Free fatty acids	-	A	--	--	114260	125870	106590	115573	141960	145530	139860	142450	120100	130690	125340	125377	1.18046	1.23255	0.301647
pme2566	217.08	199	218.09	C8H14N2O5	[M-H]-	5-L-Glutamyl-L-amino acid	Amino acids and derivatives	Amino acids and derivatives	5875-41-2	B	--	--	70057	71385	64142	68528	109160	76223	67702	84361.7	54112	75384	69472	66322.7	0.698905	1.23105	0.299894
pmn001517	329.12	167	330.131	C15H22O8	[M-H]-	3,4,5-Trimethoxyphenyl-1-O-Glucoside	Phenolic acids	Phenolic acids	-	B	--	--	1929300	2027800	2071500	2.00953e+06	2266700	2423600	2681000	2457100	2046400	2207000	2582600	2.27867e+06	1.15086	1.22272	0.290096
pmb2789	309	209	310.214	C18H30O4	[M-H]-	13S-Hydroperoxy-6Z,9Z,11E-octadecatrienoic acid	Lipids	Free fatty acids	121107-97-9	A	--	--	104120	109080	101010	104737	134470	162230	87236	127979	124480	132570	153380	136810	0.539164	1.22191	0.289137
Lmpp003662	611.14	303.05	611.14	C30H27O14+	[M]+	Delphinidin-3-O-(6''-O-p-coumaroyl)glucoside	Flavonoids	Anthocyanins	-	B	C16370	ko00942	4783500	4482800	3978800	4.41503e+06	5866100	5155200	5157900	5.39307e+06	5369800	4819000	5155500	5.11477e+06	1.07472	1.22152	0.288682
mws1661	609.18	301	608.174	C28H32O15	[M+H]+	Diosmetin-7-O-rutinoside (Diosmin)	Flavonoids	Flavonoid	520-27-4	B	C10039	--	152600	137600	165940	152047	194210	168260	193870	185447	194090	156130	190480	180233	1.05583	1.21967	0.28649
mws4052	102.05	56.05	101.048	C4H7NO2	[M+H]+	1-Aminocyclopropane-1-carboxylic acid	Organic acids	Organic acids	22059-21-8	B	C01234	ko00270,ko01100,ko01110	559120	535500	378500	491040	614260	513780	664990	597677	557570	521290	581500	553453	0.754082	1.21716	0.283525
Zmln000899	343.11	181.05	344.111	C15H20O9	[M-H]-	Syringaldehyde-4-O-glucoside	Phenolic acids	Phenolic acids	-	B	--	--	114030	87658	97264	99650.7	125040	122930	114930	120967	127250	91603	151810	123554	1.01165	1.21391	0.279658
pme2268	138.05	94.07	137.048	C7H7NO2	[M+H]+	Trigonelline	Alkaloids	Alkaloids	535-83-1	B	C01004	ko00760	41014	31080	35720	35938	38457	45845	46328	43543.3	35873	46294	45191	42452.7	0.908304	1.21162	0.276942
mws0470	117.02	73	118.027	C4H6O4	[M-H]-	Methylmalonic acid	Organic acids	Organic acids	516-05-2	A	C02170	ko00240,ko00280,ko00640,ko01100	1650600	1501200	1436000	1.52927e+06	1874200	1841000	1842100	1.85243e+06	1798100	1669400	1752600	1.74003e+06	1.19785	1.21132	0.276582
pmb2507	213.1	97	214.024	C5H11O7P	[M-H]-	2-Deoxyribose-1-phosphate	Nucleotides and derivatives	Nucleotides and derivatives	17210-42-3	B	C00672	ko00030,ko00240,ko01100	179100	128850	230400	179450	249680	176760	222670	216370	190720	191370	179670	187253	0.600991	1.20574	0.269919
ML10176345	171.03	109.03	172.037	C7H8O5	[M-H]-	3-Dehydroshikimic acid	Organic acids	Organic acids	2922-42-1	B	C02637	ko00400,ko01100,ko01110,ko01230	89420	78703	95303	87808.7	111640	94385	111560	105862	115270	91484	91551	99435	0.993915	1.20559	0.269745
Lmtp003948	481.13	319.05	480.127	C22H24O12	[M+H]+	3',5',5,7-Tetrahydroxy-4'-methoxyflavanone-3'-O-glucoside	Flavonoids	Flavonoid	-	B	--	--	5010500	4812800	4673800	4.83237e+06	6266900	5591500	5609200	5.82253e+06	5599700	5419300	5735900	5.58497e+06	1.18403	1.2049	0.268917
pmn001533	645.13	169	646.138	C26H30O19	[M-H]-	2-O-Di-gallic acyl-Glucoside-Glucoside	Phenolic acids	Phenolic acids	-	B	--	--	9	53807	38224	30680	31213	33276	46227	36905.3	46767	47395	63884	52682	0.545436	1.20291	0.266531
Lmpp003465	481.1	319.04	480.09	C21H20O13	[M-H]-	Myricetin-3-O-glucoside	Flavonoids	Flavonols	19833-12-6	A	--	--	5237600	4695800	4624900	4.85277e+06	6264900	5483300	5731200	5.82647e+06	5403600	5565100	5972600	5647100	1.11435	1.20065	0.263814
Lmbn006152	279.23	59.01	280.24	C18H32O2	[M-H]-	(9Z,11E)-Octadecadienoic acid	Lipids	Free fatty acids	2540-56-9	B	C04056	ko00591	22919	24888	25862	24556.3	26945	28440	33029	29471.3	31125	21857	26693	26558.3	1.02687	1.20015	0.263217
Lmsp004166	611.16	303.05	611.161	C27H30O16	[M+H]+	Quercetin-3-O-glucoside-7-O-rhamnoside	Flavonoids	Flavonols	-	A	--	--	4902500	4550600	4444100	4632400	5830600	5537900	5300100	5556200	5440400	5100700	5505800	5.34897e+06	1.19061	1.19942	0.262339
Lmln001856	479.09	316.02	480.091	C21H20O13	[M-H]-	5,7-Dihydroxy-4-oxo-2-(3,4,5-trihydroxyphenyl)-4H-chromen-3-yl-alloside	Others	Others	-	A	--	--	4938500	4415600	4825600	4.72657e+06	6036200	5607500	5218100	5620600	5333500	4769700	4994900	5032700	1.10294	1.18915	0.249932
pmn001378	519.19	357.14	520.194	C26H32O11	[M-H]-	Pinoresinol-4-O-glucoside	Lignans and Coumarins	Lignans	41607-20-9	A	C17529	--	206350	112410	105360	141373	187660	165030	151570	168087	168170	136090	196860	167040	0.571059	1.18896	0.249695
mws0576	103.04	59.1	104.047	C4H8O3	[M-H]-	3-Hydroxybutyric acid	Organic acids	Organic acids	300-85-6	B	C01089	ko00072,ko00650,ko01100	430400	1626800	1956200	1337800	449400	2334500	1985500	1589800	1230000	1301400	1289900	1.27377e+06	0.12902	1.18837	0.248983
pme1975	103	59	104.06	C3H4O4	[M-H]-	Malonic acid	Organic acids	Organic acids	141-82-2	B	C00383	ko00061,ko00240,ko00410,ko01100,ko01212	412590	1539900	1801100	1.2512e+06	416340	2075800	1967600	1486580	1179200	1250300	1236000	1.22183e+06	0.122892	1.18813	0.248689
pmb2947	865.2	407.1	866.206	C45H38O18	[M-H]-	Catechin-catechin-catechin	Flavonoids	Flavanols	-	A	--	--	208240	164080	188050	186790	250410	207130	206620	221387	142460	258350	349880	250230	0.874823	1.18522	0.245151
pme3154	147.07	59.01	148.074	C6H12O4	[M-H]-	Mevalonic acid	Organic acids	Organic acids	150-97-0	B	C00418	ko00900,ko01100,ko01110	113970	138440	265430	172613	201290	192430	219960	204560	180390	208250	223270	203970	0.541926	1.18508	0.24498
mws2623	281.25	281.25	282.256	C18H34O2	[M-H]-	11-Octadecanoic acid(Vaccenic acid)	Lipids	Free fatty acids	506-17-2	A	C21944	--	3644800	3887600	3590000	3.70747e+06	3774400	4742500	4607600	4.37483e+06	4239800	3529300	5006500	4.25853e+06	0.950347	1.18001	0.238794
pme3337	384.12	252	383.108	C14H17N5O8	[M+H]+	Succinyladenosine	Nucleotides and derivatives	Nucleotides and derivatives	4542-23-8	B	--	--	2339200	1795700	1955000	2.02997e+06	2441000	2409200	2331800	2394000	2071800	2138600	2292900	2.16777e+06	0.955815	1.17933	0.237967
mws0396	281.25	281.25	282.256	C18H34O2	[M-H]-	Elaidic Acid	Lipids	Free fatty acids	112-79-8	B	C01712	--	10844000	11499000	10392000	1.09117e+07	11428000	13733000	13429000	1.28633e+07	12784000	10765000	14805000	1.27847e+07	1.01882	1.17886	0.237393
pme1373	306.05	110	307.057	C9H14N3O7P	[M-H]-	2'-Deoxycytidine-5'-monophosphate	Nucleotides and derivatives	Nucleotides and derivatives	1032-65-1	B	C00239	ko00240,ko01100	21694	18244	16067	18668.3	24391	20963	20593	21982.3	17721	15030	17698	16816.3	0.827225	1.17752	0.235751
Lmbn003524	171.1	99.08	172.11	C9H16O3	[M-H]-	9-Oxononanoic acid	Organic acids	Organic acids	2553-17-5	B	C16322	ko00592,ko01110	17186	16936	13519	15880.3	16939	20605	18442	18662	20988	17741	19008	19245.7	0.846694	1.17516	0.232862
mws0628	121.03	92	122.037	C7H6O2	[M-H]-	4-Hydroxybenzaldehyde	Phenolic acids	Phenolic acids	123-08-0	A	C00633	ko01100	179140	228370	201420	202977	223630	265540	225660	238277	205790	232530	238720	225680	0.874709	1.17391	0.231324
Lmlp012720	279.16	149.02	278.152	C16H22O4	[M+H]+	Dibutyl phthalate	Phenolic acids	Phenolic acids	84-74-2	A	C14214	--	10671000	9165900	11037000	10291300	11543000	12446000	12053000	12014000	11342000	11049000	10831000	11074000	1.02886	1.16739	0.223291
HJAP026	625.18	463.13	624.17	C28H32O16	[M+H]+	Chrysoeriol-6-C-glucoside-4'-O-glucoside	Flavonoids	Flavonoid	-	A	--	--	507100	495480	488950	497177	548500	645160	546540	580067	545870	463490	564470	524610	1.04904	1.16672	0.22246
pme3311	339	97	339.996	C6H14O12P2	[M-H]-	D-Fructose-1,6-biphosphate	Others	Saccharides and Alcohols	488-69-7	A	C00354	ko00400,ko00710,ko01100,ko01110,ko01200	53833	37530	32471	41278	45738	49838	48666	48080.7	40030	39292	46413	41911.7	0.649385	1.1648	0.220084
Hmjp002337	193.04	133.03	192.033	C10H8O4	[M+H]+	Isoscopoletin (6-Hydroxy-7-Methoxycoumarin)	Lignans and Coumarins	Coumarins	776-86-3	B	C18079	--	908370	829050	753960	830460	943830	952520	992180	962843	934250	1017500	1136100	1.02928e+06	1.04695	1.15941	0.21339
pmn001610	307.26	307.3	308.272	C20H36O2	[M-H]-	Eicosadienoic acid	Lipids	Free fatty acids	5598-38-9	B	C16525	ko01040	58033	49746	54352	54043.7	54798	65946	66912	62552	51038	52216	73076	58776.7	0.883578	1.15743	0.21093
mws1012	147.04	103	146.037	C9H6O2	[M+H]+	Coumarin	Lignans and Coumarins	Coumarins	91-64-5	A	C05851	ko00940,ko01110	18686	14028	15631	16115	17719	13104	25117	18646.7	21426	17481	21828	20245	0.359518	1.1571	0.210514
pmn001681	165.09	149.06	166.099	C10H14O2	[M-H]-	1-(4-Methoxyphenyl)-1-propanol	Phenolic acids	Phenolic acids	5349-60-0	B	--	--	12466	8606.9	10376	10483	12103	11371	12876	12116.7	14586	18983	21441	18336.7	0.737635	1.15584	0.208946
pmb2497	197	153	198.053	C9H10O5	[M-H]-	4-Hydroxy-3-methoxymandelate	Phenolic acids	Phenolic acids	55-10-7	B	C05584	ko00350,ko01100	41104	35098	29398	35200	51506	42728	27760	40664.7	22678	33396	48984	35019.3	0.365784	1.15525	0.2082
Lmzn001875	741.23	579.18	742.232	C33H42O19	[M-H]-	Naringenin-7-O-Rutinoside-4'-O-glucoside	Flavonoids	Flavonoid	-	B	--	--	37361	41929	30428	36572.7	40934	37326	48317	42192.3	35423	31964	37850	35079	0.67714	1.15366	0.206215
Lmyp005841	417.12	255.06	416.111	C21H20O9	[M+H]+	Chrysin-7-O-glucoside	Flavonoids	Flavonoid	31025-53-3	B	--	--	39341	32916	34820	35692.3	40567	45618	37157	41114	37643	32998	36567	35736	0.863303	1.1519	0.204016
HJN041	451.12	289.07	452.131	C21H24O11	[M-H]-	Epicatechin glucoside	Flavonoids	Flavanols	-	A	--	--	5659300	5602300	6680800	5980800	7404000	6586700	6651900	6.88087e+06	5786100	6660800	6901300	6449400	0.93867	1.15049	0.202252
pmn001492	187.1	123.1	188.041	C11H8O3	[M-H]-	Ayapin	Lignans and Coumarins	Coumarins	494-56-4	B	C18078	--	37003	43669	40321	40331	46029	52451	40532	46337.3	44116	39710	53399	45741.7	0.792223	1.14893	0.200286
mws0237	187.1	125	188.105	C9H16O4	[M-H]-	Anchoic Acid	Organic acids	Organic acids	123-99-9	A	C08261	--	554560	722660	592180	623133	617350	760690	764990	714343	659240	706570	686170	683993	0.711761	1.14637	0.197077
pme2651	742.1	620.1	743.075	C21H28N7O17P3	[M-H]-	NADP (Nicotinamide adenine dinucleotide phosphate)	Nucleotides and derivatives	Nucleotides and derivatives	53-59-8	B	C00006	ko00195,ko00480,ko00760,ko01100	144020	172000	170110	162043	195700	177730	182260	185230	166980	180710	186880	178190	0.947653	1.14309	0.192938
mws1584	515.12	191	516.127	C25H24O12	[M-H]-	1,3-O-Dicaffeoylquinic Acid (Cynarin)	Phenolic acids	Phenolic acids	30964-13-7	B	C10445	--	21536	23293	22965	22598	24236	22622	30567	25808.3	18777	32275	27484	26178.7	0.72216	1.14206	0.191642
pme0434	577.14	407.1	578.142	C30H26O12	[M-H]-	Procyanidin B2	Tannins	Proanthocyanidins	29106-49-8	A	C17639	--	39152000	33022000	33456000	35210000	39920000	40101000	40247000	4.00893e+07	34685000	37391000	37571000	36549000	1.0055	1.13858	0.187233
pmb0856	480.31	339.29	479.301	C23H46NO7P	[M+H]+	LysoPE 18:1(2n isomer)	Lipids	LPE	-	B	--	--	336170	340260	401950	359460	378100	425350	423340	408930	412270	398880	429590	413580	0.894709	1.13762	0.186023
pmf0440	163.08	91.1	162.068	C10H10O2	[M+H]+	4-MethoxycinnaMaldehyde	Phenolic acids	Phenolic acids	1963-36-6	B	C10475	--	140870	84443	116410	113908	151500	119360	117770	129543	107390	125260	121430	118027	0.504516	1.13727	0.18557
pmb2260	480.31	184.07	479.301	C23H46NO7P	[M+H]+	LysoPC 15:1	Lipids	LPC	-	A	--	--	21380	24801	24692	23624.3	30362	27639	22483	26828	22996	25214	19306	22505.3	0.670287	1.13561	0.183466
mws0180	153.02	109.03	154.027	C7H6O4	[M-H]-	2,5-Dihydroxybenzoic acid	Phenolic acids	Phenolic acids	490-79-9	B	C00628	ko00350,ko01100	151330	170740	180880	167650	206660	185540	178220	190140	165510	201410	206910	191277	0.882626	1.13415	0.18161
pme3443	207.07	192	208.074	C11H12O4	[M-H]-	Sinapinaldehyde	Phenolic acids	Phenolic acids	4206-58-0	B	C05610	ko00940,ko01100,ko01110	91421	96826	89388	92545	104140	109810	100170	104707	96033	93386	122180	103866	1.12794	1.13141	0.178126
Lmlp006175	435.13	273.09	434.121	C21H22O10	[M+H]+	Isosalipurposide (Phlorizin Chalcone)	Flavonoids	Chalcones	4547-85-7	B	C16406	ko00941	251610	197860	240550	230007	255040	265970	256290	259100	333730	297350	297180	309420	0.830882	1.12649	0.171833
pmb0885	291	190.9	290.188	C18H26O3	[M+H]+	4-Oxo-9Z,11Z,13E,15E-Octadecatetraenoic Acid	Lipids	Free fatty acids	-	A	--	--	65411	54429	52243	57361	66721	60601	66227	64516.3	68236	70887	72304	70475.7	0.815784	1.12474	0.169594
pmn001420	341.09	179.04	342.095	C15H18O9	[M-H]-	1-O-[(E)-Caffeoyl]-D-glucose	Phenolic acids	Phenolic acids	-	B	--	--	3487000	3821400	4081200	3.79653e+06	4161900	4241100	4367900	4.25697e+06	3667400	4052200	4302700	4.00743e+06	1.00779	1.12128	0.165143
pmp001110	535.14	517.13	534.137	C25H26O13	[M+H]+	Apigenin-6-C-xyloside-8-C-arabinoside	Flavonoids	Flavonoid carbonoside	-	A	--	--	3737100	2773800	2439200	2.98337e+06	3270800	3455200	3282500	3.33617e+06	3234000	3689500	3702500	3542000	0.583695	1.11826	0.16125
pmb2591	245.09	203.2	246.1	C13H14N2O3	[M-H]-	N-Acetyl-L-Tryptophan	Amino acids and derivatives	Amino acids and derivatives	1218-34-4	B	--	--	53861	61783	58245	57963	66432	51358	76563	64784.3	56598	57529	66058	60061.7	0.488527	1.11768	0.160513
pme3382	160.06	98	161.069	C6H11NO4	[M-H]-	N-Acetyl-L-threonine	Amino acids and derivatives	Amino acids and derivatives	17093-74-2	B	--	--	169740	161670	132490	154633	190560	183350	143890	172600	141030	149320	178830	156393	0.548976	1.11619	0.158581
pmb0736	493.13	331.08	492.127	C23H24O12	[M+H]+	Tricin-7-O-Glucoside	Flavonoids	Flavonoid	32769-01-0	A	--	--	14725000	19249000	20551000	18175000	15986000	23209000	21512000	2.02357e+07	20500000	18711000	21453000	2.02213e+07	0.424459	1.11338	0.154945
Lmnn002886	477.14	179.03	478.148	C23H26O11	[M-H]-	1'-O-(3,4-Dihydroxyphenethyl)-O-caffeoyl-glucoside	Phenolic acids	Phenolic acids	-	B	--	--	30368	32221	42711	35100	42647	32734	41744	39041.7	51912	37487	40820	43406.3	0.493995	1.1123	0.153544
mws1489	283.26	283.26	284.272	C18H36O2	[M-H]-	Stearic Acid	Lipids	Free fatty acids	57-11-4	B	C01530	ko00061,ko01040	21511000	47777000	9162300	26150100	21825000	54605000	10478000	2.89693e+07	3725200	3849900	4148800	3.90797e+06	0.09063	1.10781	0.14771
mws0120	258.11	104.11	257.103	C8H20NO6P	[M+H]+	Choline Alfoscerate	Lipids	PC	28319-77-9	A	C00670	ko00564,ko00565	2216600	1946400	1318400	1.82713e+06	1895100	1775300	2382600	2.01767e+06	2197000	2263000	2056800	2.17227e+06	0.396666	1.10428	0.143106
pmb0108	375.2	137.1	374.1	C19H18O8	[M+H]+	Feruloyl syringic acid	Phenolic acids	Phenolic acids	-	B	--	--	297420	365440	281120	314660	332890	351860	356530	347093	363830	300450	383880	349387	0.697624	1.10307	0.14153
mws5035	279.17	120.08	278.163	C15H22N2O3	[M+H]+	L-Leucyl-L-phenylalanine	Amino acids and derivatives	Amino acids and derivatives	56217-82-4	B	--	--	19774	31923	44747	32148	31742	32066	42456	35421.3	26585	28426	32477	29162.7	0.349009	1.10182	0.13989
mws2608	222.1	84.05	221.09	C8H15NO6	[M+H]+	N-Acetyl-D-galactosamine	Others	Saccharides and Alcohols	1811-31-0	B	C01132	ko00052,ko01100	158950	133000	170500	154150	164220	165830	179460	169837	126030	115010	170790	137277	0.703393	1.10176	0.139813
pmn001546	943.11	791.1	944.113	C40H32O27	[M-H]-	Methyl Pentagalloyl gallate	Phenolic acids	Phenolic acids	-	B	--	--	11546	7605.3	6141	8430.77	8510	10698	8638.1	9282.03	11287	8874.1	7651.7	9270.93	0.391796	1.10097	0.138777
pmp001309	465.1	303.1	464.095	C21H20O12	[M+H]+	6-Hydroxykaempferol-7-O-glucoside	Flavonoids	Flavonols	-	A	--	--	2694800	2531300	1836400	2.35417e+06	2087000	3412800	2265200	2.58833e+06	2058300	2858600	1968400	2295100	0.278691	1.09947	0.136807
Lmhp001670	231.16	72.08	231.17	C11H22N2O3	[M+H]+	L-Valyl-L-Leucine	Amino acids and derivatives	Amino acids and derivatives	3989-97-7	B	--	--	40566	49168	36420	42051.3	44900	41502	52299	46233.7	33752	43074	43914	40246.7	0.528423	1.09946	0.136792
HJN003	385.11	223.06	386.122	C17H22O10	[M-H]-	1-O-Sinapoyl-D-glucose	Phenolic acids	Phenolic acids	-	B	C01175	ko00940	59923	66895	56530	61116	73295	61402	66353	67016.7	52248	86405	94788	77813.7	0.70805	1.09655	0.13297
mws1491	279.23	279.23	280.24	C18H32O2	[M-H]-	Linoleic acid	Lipids	Free fatty acids	60-33-3	A	C01595	ko00591,ko01040,ko01100	23230000	22832000	24091000	2.33843e+07	24445000	24338000	28111000	2.56313e+07	28882000	22255000	25534000	25557000	0.872669	1.09609	0.132366
mws1015	339.07	177	340.079	C15H16O9	[M-H]-	Esculin (6,7-DihydroxyCoumarin-6-glucoside)	Lignans and Coumarins	Coumarins	531-75-9	A	C09264	--	1813400	1896900	2055600	1.92197e+06	2038700	1984200	2289200	2.10403e+06	1624200	1876200	1795300	1.76523e+06	0.806687	1.09473	0.130574
pmb1650	279.2	149.4	278.225	C18H30O2	[M+H]+	Octadeca-11E,13E,15Z-trienoic acid	Lipids	Glycerol ester	25575-00-2	A	--	--	3735900	3150200	3718600	3534900	3615600	4019000	3962500	3865700	3560100	3571200	3493500	3541600	0.748497	1.09358	0.12906
pmp001230	279.16	121	278.152	C16H22O4	[M+H]+	Senkyunolide M	Others	Others	146986-60-9	A	--	--	1301800	1100300	1330600	1.24423e+06	1286100	1401300	1392100	1.35983e+06	1282000	1262600	1220400	1255000	0.742278	1.09291	0.128173
Lmnp202580	565.16	433.11	564.148	C26H28O14	[M+H]+	Apigenin-8-C-(2''-xylosyl)glucoside	Flavonoids	Flavonoid carbonoside	-	B	--	--	8761000	8743700	8042900	8.51587e+06	9436800	9373000	9064200	9.29133e+06	9155700	9459600	10303000	9.63943e+06	1.06693	1.09106	0.125732
mws1375	304.15	185.09	303.143	C12H21N3O6	[M+H]+	Nicotianamine	Amino acids and derivatives	Amino acids and derivatives	34441-14-0	A	C05324	--	560880	591380	460900	537720	574830	485830	698640	586433	548800	618360	705150	624103	0.392404	1.09059	0.125112
pmb0865	518.32	184.07	517.317	C26H48NO7P	[M+H]+	LysoPC 18:3(2n isomer)	Lipids	LPC	-	A	--	--	15273000	17569000	17551000	1.67977e+07	16022000	19923000	18978000	1.83077e+07	16627000	19415000	19214000	1.84187e+07	0.601936	1.08989	0.124187
Zmxp003107	611.16	287.06	610.153	C27H30O16	[M+H]+	Luteolin-7,3'-di-O-glucoside	Flavonoids	Flavonoid	52187-80-1	B	--	--	448700	635570	522150	535473	549880	637730	562560	583390	533620	529560	650940	571373	0.50861	1.08948	0.123646
Lmrj001698	219.13	60.04	218.127	C9H18N2O4	[M+H]+	L-Seryl-L-Isoleucine	Amino acids and derivatives	Amino acids and derivatives	91086-51-0	B	--	--	12970	13147	8341.6	11486.2	12297	11501	13731	12509.7	8158.2	12171	16289	12206.1	0.408019	1.0891	0.123142
pmb2228	538.39	184.07	537.379	C27H56NO7P	[M+H]+	LysoPC 19:0	Lipids	LPC	108273-88-7	A	--	--	20622	24913	16853	20796	20692	25404	21729	22608.3	23840	21593	23863	23098.7	0.441318	1.08715	0.120549
HJN094	729.15	407.07	730.153	C37H30O16	[M-H]-	Galloylprocyanidin B4	Tannins	Proanthocyanidins	-	B	--	--	5449100	4011100	3739700	4.39997e+06	5177800	4545200	4621000	4.78133e+06	4840500	4950000	5654600	5.14837e+06	0.471153	1.08667	0.11992
Hmbp001276	169.05	65.03	168.042	C8H8O4	[M+H]+	Gallacetophenone	Phenolic acids	Phenolic acids	528-21-2	B	--	--	287930	258930	257680	268180	303590	310400	259490	291160	246670	269890	274440	263667	0.669107	1.08569	0.118611
mws0044	303.05	125.02	304.058	C15H12O7	[M-H]-	Dihydroquercetin(Taxifolin)	Flavonoids	Dihydroflavonol	480-18-2	B	C01617	ko00941,ko01100,ko01110	96434	76185	93144	88587.7	105520	86670	96082	96090.7	68482	94579	97738	86933	0.532367	1.0847	0.11729
pme3017	104.07	58	103.063	C4H9NO2	[M+H]+	2-Aminoisobutyric acid	Amino acids and derivatives	Amino acids and derivatives	62-57-7	B	C03665	--	4995100	4546300	4508200	4683200	4933700	5050400	5254400	5079500	4973100	5412700	5180800	5.18887e+06	0.96051	1.08462	0.117192
pme3007	402.99	159	404.002	C9H14N2O12P2	[M-H]-	Uridine 5'-diphosphate	Nucleotides and derivatives	Nucleotides and derivatives	27821-45-0	B	C00015	ko00240,ko00908,ko01100	52400	52204	53924	52842.7	61827	59258	50507	57197.3	44932	52377	59846	52385	0.673042	1.08241	0.114245
mws1155	181.07	101.02	182.079	C6H14O6	[M-H]-	Mannitol	Others	Saccharides and Alcohols	69-65-8	B	C00392	ko00051,ko01100,ko02010	15613	15006	16617	15745.3	24952	15250	10904	17035.3	14850	15780	19519	16716.3	0.0548293	1.08193	0.113606
Zmhn000892	301.09	139.05	302.1	C13H18O8	[M-H]-	4-O-Glucosyl-3,4-dihydroxybenzyl alcohol	Phenolic acids	Phenolic acids	-	B	--	--	664170	744070	768630	725623	783400	810030	759050	784160	656950	771180	752770	726967	0.827853	1.08067	0.111927
pme0281	165.02	121.03	166.027	C8H6O4	[M-H]-	Terephthalic acid	Phenolic acids	Phenolic acids	100-21-0	B	C06337	ko01100	1130400	1403800	1524500	1352900	1369200	1579800	1430300	1.45977e+06	1453200	1388300	1231700	1.35773e+06	0.49986	1.07899	0.109683
pme1109	152.06	135	151.049	C5H5N5O	[M+H]+	Guanine	Nucleotides and derivatives	Nucleotides and derivatives	73-40-5	A	C00242	ko00230,ko01100	1213000	1257400	1398400	1289600	1306300	1612300	1255400	1.39133e+06	1159000	1297000	1239900	1.23197e+06	0.487365	1.07889	0.109544
HJN087	433.12	271.06	434.121	C21H22O10	[M-H]-	Naringenin-4'-O-glucoside	Flavonoids	Flavonoid	-	B	--	--	300760	241600	253010	265123	274440	276040	305910	285463	268960	278030	308330	285107	0.594284	1.07672	0.106642
mws0034	457.08	169.01	458.085	C22H18O11	[M-H]-	Epigallocatechin-3-gallate	Flavonoids	Flavanols	989-51-5	A	C09731	--	7252600	6893500	6858000	7.00137e+06	7647800	6475100	8461500	7.52813e+06	7278000	7204000	8761300	7.74777e+06	0.503569	1.07524	0.104656
pmb1562	351.25	146.9	350.246	C21H34O4	[M+H]+	1-Stearidonoyl-Glycerol	Lipids	Glycerol ester	-	A	--	--	48626	58297	46445	51122.7	53647	54223	57035	54968.3	50469	61871	64818	59052.7	0.617405	1.07522	0.104638
Lmxp011770	279.16	149.02	278.152	C16H22O4	[M+H]+	Diisobutyl phthalate	Phenolic acids	Phenolic acids	84-69-5	A	C15205	--	11428000	9551200	11515000	10831400	11232000	12297000	11372000	1.16337e+07	11511000	10649000	10633000	10931000	0.628287	1.07407	0.103086
HJN051	623.16	315.05	624.168	C28H32O16	[M-H]-	Tamarixetin-3-O-rutinoside	Flavonoids	Flavonoid	-	A	--	--	451610	435090	415220	433973	472210	530390	394040	465547	471940	439950	473080	461657	0.432658	1.07275	0.101319
pmn001367	315.07	153.02	316.079	C13H16O9	[M-H]-	Protocatechuic acid-4-O-glucoside	Phenolic acids	Phenolic acids	-	A	--	--	31411000	30568000	30439000	30806000	31293000	34689000	33110000	3.30307e+07	29046000	31957000	34351000	3.17847e+07	0.964445	1.07222	0.100595
pmb2804	311.1	171.3	312.23	C18H32O4	[M-H]-	13S-Hydroperoxy-9Z,11E-octadecadienoic acid	Lipids	Free fatty acids	33964-75-9	A	C04717	ko00591,ko01100	186150	199750	193790	193230	200730	208380	212050	207053	194520	202790	207720	201677	1.04267	1.07154	0.0996833
pme0516	179.06	87	180.063	C6H12O6	[M-H]-	Inositol	Others	Saccharides and Alcohols	87-89-8	A	C00137	ko00052,ko00053,ko00562,ko01100,ko01110,ko02010,ko04070	1431300	1774400	1645900	1617200	1854100	1620300	1723400	1732600	1482400	1636900	1739700	1.61967e+06	0.565914	1.07136	0.0994405
Zmhn001358	299.08	137.02	300.084	C13H16O8	[M-H]-	4-O-Glucosyl-4-hydroxybenzoic acid	Phenolic acids	Phenolic acids	-	A	--	--	340640	405600	386660	377633	369250	422490	421700	404480	317760	411760	407820	379113	0.589997	1.07109	0.0990823
Lmhp002031	245.18	86.1	245.186	C12H24N2O3	[M+H]+	L-Leucyl-L-Leucine	Amino acids and derivatives	Amino acids and derivatives	3303-31-9	B	--	--	37128	53851	39631	43536.7	48028	44668	47081	46592.3	39047	45532	45823	43467.3	0.428202	1.07019	0.0978616
pme2954	303.05	137.02	302.043	C15H10O7	[M+H]+	Quercetin	Flavonoids	Flavonols	117-39-5	B	C00389	ko00941,ko00944,ko01100,ko01110	280010	250740	338530	289760	310570	288050	330810	309810	277290	351060	398340	342230	0.461569	1.0692	0.0965253
pmp001285	149.02	65.04	148.016	C8H4O3	[M+H]+	Phthalic anhydride	Phenolic acids	Phenolic acids	85-44-9	A	--	--	548260	438740	550170	512390	519020	575900	543490	546137	530970	520270	494510	515250	0.507287	1.06586	0.0920197
pmb0864	426.26	285.24	425.254	C19H40NO7P	[M+H]+	LysoPE 14:0	Lipids	LPE	-	A	--	--	10333	7713.2	10839	9628.4	9025.4	11635	10122	10260.8	9795	13211	10737	11247.7	0.335898	1.06568	0.0917752
pmp001251	520.34	184.07	519.332	C26H50NO7P	[M+H]+	LysoPC 18:2(2n isomer)	Lipids	LPC	-	A	--	--	12392000	13569000	13966000	13309000	12899000	14971000	14612000	1.41607e+07	13477000	14368000	14551000	14132000	0.60483	1.06399	0.089487
mws0043	403.14	373.1	402.131	C21H22O8	[M+H]+	Nobiletin (5,6,7,8,3',4'-Hexamethoxyflavone)	Flavonoids	Flavonoid	478-01-3	B	C10112	--	726780	755750	771040	751190	800850	803400	786340	796863	813730	813510	779370	802203	1.10357	1.0608	0.0851545
pme1793	595.17	271.06	595.166	C27H31O15+	[M]+	Pelargonidin-3,5-O-diglucoside	Flavonoids	Anthocyanins	17334-58-6	B	C08725	ko00942	192040	132030	169630	164567	138950	183260	200920	174377	131650	197970	171500	167040	0.237812	1.05961	0.0835349
mws2220	457.08	169.02	458.085	C22H18O11	[M-H]-	Gallocatechin 3-O-gallate	Flavonoids	Flavanols	5127-64-0	A	--	--	7297400	7047200	8118800	7487800	7943900	7770500	8065400	7926600	8026700	7853100	8776500	8.21877e+06	0.723071	1.0586	0.0821603
pme0264	243.1	127	242.09	C10H14N2O5	[M+H]+	Thymidine	Nucleotides and derivatives	Nucleotides and derivatives	50-89-5	A	C00214	ko00240,ko01100	28902	21749	13915	21522	24822	22109	21361	22764	25512	21744	21911	23055.7	0.28561	1.05771	0.0809419
pmf0297	297.32	183.1	298.324	C20H42O	[M-H]-	1-Eicosanol	Lipids	Free fatty acids	629-96-9	B	--	--	298240	320920	309200	309453	309940	338040	329800	325927	287100	317380	339670	314717	0.798776	1.05323	0.0748255
pmb0426	219.1	174.4	218.142	C13H18N2O	[M+H]+	N,N-Dimethyl-5-methoxytryptamine	Alkaloids	Alkaloids	1019-45-0	B	C08309	--	39530	24398	32032	31986.7	34140	26843	39833	33605.3	24784	51497	26086	34122.3	0.198215	1.0506	0.0712196
mws0752	185.15	185.16	186.162	C11H22O2	[M-H]-	Undecylic Acid	Lipids	Free fatty acids	112-37-8	A	C17715	--	590350	563040	675950	609780	595140	805720	512370	637743	646940	701410	744080	697477	0.132579	1.04586	0.0646871
pma0948	138.09	121.1	137.084	C8H11NO	[M+H]+	Phenylethanolamine	Alkaloids	Alkaloids	7568-93-6	B	C02735	--	149520	158020	157770	155103	168280	139080	179210	162190	125080	139960	169550	144863	0.318259	1.04569	0.0644552
Lmhn002574	431.06	137.03	432.069	C20H16O11	[M-H]-	Caffeoyl(p-Hydroxybenzoyl)tartaric acid	Phenolic acids	Phenolic acids	-	B	--	--	55051	62499	57510	58353.3	56689	65496	59970	60718.3	63477	75373	59483	66111	0.432069	1.04053	0.0573171
pmn001511	285.1	123	286.105	C13H18O7	[M-H]-	3-Hydroxy-5-Methylphenol-1-O-Glucoside	Phenolic acids	Phenolic acids	-	B	--	--	207600	209620	225720	214313	213840	233190	220790	222607	211270	214370	227730	217790	0.600752	1.0387	0.0547752
mws0024	169.01	125	170.022	C7H6O5	[M-H]-	Gallic acid	Tannins	Tannin	149-91-7	A	C01424	--	49921000	47983000	41617000	46507000	43535000	49675000	51441000	48217000	47166000	53222000	56550000	5.23127e+07	0.310384	1.03677	0.052094
Lmcp007240	343.12	313.08	342.11	C19H18O6	[M+H]+	5,6,7,4'-Tetramethoxyflavone	Flavonoids	Flavonoid	1168-42-9	B	C14472	--	15167	13698	15621	14828.7	15203	16329	14542	15358	15105	14131	14037	14424.3	0.417875	1.0357	0.0506015
Hmjp002999	625.17	317.08	624.162	C28H32O16	[M+H]+	Isorhamnetin-3-O-rutinoside (Narcissin)	Flavonoids	Flavonoid	604-80-8	B	--	--	8973100	8364000	8460600	8.59923e+06	8933100	9210800	8515200	8.88637e+06	9316000	8465900	8656000	8.81263e+06	0.599653	1.03339	0.0473856
pme1194	228.1	112	227.091	C9H13N3O4	[M+H]+	2'-Deoxycytidine	Nucleotides and derivatives	Nucleotides and derivatives	951-77-9	A	C00881	ko00240,ko01100,ko02010	110950	109190	108250	109463	116140	118030	105120	113097	96576	112380	110160	106372	0.508255	1.03319	0.0471087
pme3193	116.04	74	117.043	C4H7NO3	[M-H]-	N-Acetyl-L-glycine	Amino acids and derivatives	Amino acids and derivatives	543-24-8	B	--	--	20183	13128	11640	14983.7	14954	14105	17167	15408.7	18592	15801	19862	18085	0.195469	1.02836	0.0403513
pme2601	89	59	90.032	C3H6O3	[M-H]-	3-Hydroxypropanoic acid	Organic acids	Organic acids	503-66-2	B	C01013	ko00240,ko00410,ko00640,ko01100,ko01200	19772	28990	25722	24828	31107	24121	21249	25492.3	22622	29379	32848	28283	0.105533	1.02676	0.0380954
pme0257	111.02	80	112.027	C4H4N2O2	[M-H]-	Uracil	Nucleotides and derivatives	Nucleotides and derivatives	66-22-8	B	C00106	ko00240,ko00410,ko00770,ko01100	895620	740550	802410	812860	904460	824110	772590	833720	759960	752820	910570	807783	0.233366	1.02566	0.036556
pmp001086	127.04	97	126.032	C6H6O3	[M+H]+	5-Hydroxymethylfurfural	Phenolic acids	Phenolic acids	67-47-0	B	C11101	--	1256800	1219300	1277200	1251100	1255300	1364500	1217800	1279200	1081700	1104500	1635000	1.27373e+06	0.361413	1.02246	0.0320447
pme1086	306.08	143	307.084	C10H17N3O6S	[M-H]-	Glutathione reduced form	Amino acids and derivatives	Amino acids and derivatives	70-18-8	A	C00051	ko00270,ko00480,ko01100,ko02010	15681	14766	15730	15392.3	19459	18685	9063.3	15735.8	11883	16773	13066	13907.3	0.089366	1.02231	0.0318355
Rfmb091	295.23	195.14	296.235	C18H32O3	[M-H]-	9S-Hydroxy-10E,12Z-octadecadienoic acid	Lipids	Free fatty acids	15514-85-9	A	C14767	ko00591	315720	404830	290810	337120	345660	342490	345270	344473	323640	357740	377950	353110	0.206372	1.02181	0.0311301
mws0367	277.22	277.22	278.225	C18H30O2	[M-H]-	α-Linolenic Acid	Lipids	Free fatty acids	463-40-1	A	C06427	ko00592,ko01040,ko01100,ko01110	14374000	14087000	14153000	1.42047e+07	13500000	15007000	15014000	14507000	13085000	13898000	14554000	1.38457e+07	0.349208	1.02128	0.0303842
HJAP144	1019.22	731.16	1018.22	C52H42O22	[M+H]+	Galloylprocyanidin C2	Tannins	Proanthocyanidins	-	B	--	--	12713	10969	15370	13017.3	15878	14057	9937.1	13290.7	12867	19035	11113	14338.3	0.040827	1.021	0.0299832
mws0232	377.15	243	376.138	C17H20N4O6	[M+H]+	Riboflavin (Vitamin B2)	Others	Vitamin	83-88-5	B	C00255	ko00740,ko01100,ko01110,ko02010	296110	266670	236820	266533	267000	270750	277980	271910	260980	301520	303420	288640	0.235261	1.02017	0.0288132
HJAP120	625.17	317.07	624.168	C28H32O16	[M+H]+	Rhamnetin-3-O-Rutinoside	Flavonoids	Flavonoid	-	B	--	--	9693900	8297900	8849300	8.94703e+06	8850600	9641500	8888600	9126900	9539500	9526500	9113400	9.39313e+06	0.254271	1.0201	0.0287155
Lmhn002321	461.07	167.04	462.08	C21H18O12	[M-H]-	Vnilloylcaffeoyltartaric acid	Phenolic acids	Phenolic acids	-	B	--	--	29071	32956	44632	35553	39934	34445	34354	36244.3	29741	32067	30857	30888.3	0.156433	1.01945	0.0277842
mws0154	173.05	93	174.053	C7H10O5	[M-H]-	Shikimic acid	Organic acids	Organic acids	138-59-0	B	C00493	ko00400,ko01100,ko01110,ko01230	703740	638910	783200	708617	756850	769300	633930	720027	562980	601960	679890	614943	0.11661	1.0161	0.0230449
pme0519	341.11	119.03	342.116	C12H22O11	[M-H]-	D-Sucrose	Others	Saccharides and Alcohols	57-50-1	A	C00089	ko00052,ko00500,ko01100,ko01110,ko02010	8116100	7400000	8628700	8.04827e+06	8052100	9156100	7304900	8.17103e+06	6785300	8392800	9656100	8.27807e+06	0.103236	1.01525	0.0218404
Xmyp005654	449.11	287.06	448.101	C21H20O11	[M+H]+	Kaempferol-4'-O-glucoside	Flavonoids	Flavonoid	-	A	--	--	3003900	2459800	2092200	2.51863e+06	2652700	2435600	2580300	2556200	1678900	2082100	1351100	1.70403e+06	0.151716	1.01492	0.0213596
Lmhp009773	515.32	261.22	514.314	C27H46O9	[M+H]+	1-α-Linolenoyl-glycerol-3-O-glucoside	Lipids	Glycerol ester	-	A	--	--	139010	125120	198890	154340	114480	181870	173150	156500	176780	148890	168290	164653	0.0443038	1.014	0.0200506
pmp000237	579.13	283.06	578.127	C26H26O15	[M+H]+	Apigenin-6-C-(2''-glucuronyl)xyloside	Flavonoids	Flavonoid carbonoside	-	B	--	--	27373000	31481000	28910000	2.92547e+07	28530000	30685000	29670000	2.96283e+07	31116000	29065000	28729000	2.96367e+07	0.196973	1.01277	0.0183107
pmb0889	279.23	95.1	278.225	C18H30O2	[M+H]+	Punicic acid (9Z,11E,13Z-octadecatrienoic acid)	Lipids	Free fatty acids	544-72-9	A	C08364	--	480930	586180	426560	497890	479730	507240	522290	503087	489120	549490	529260	522623	0.12658	1.01044	0.0149799
mws1350	181.05	151	182.058	C9H10O4	[M-H]-	Syringaldehyde; 4-Hydroxy-3,5-Dimethoxybenzaldehyde	Phenolic acids	Phenolic acids	134-96-3	B	--	--	251620	289050	251630	264100	282770	239140	275190	265700	288580	370830	333020	330810	0.0530895	1.00606	0.00871393
mws0823	115.04	71	116.047	C5H8O3	[M-H]-	3-Methyl-2-Oxobutanoic acid	Organic acids	Organic acids	759-05-7	A	C00141	ko00280,ko00290,ko00770,ko00966,ko01100,ko01110,ko01210,ko01230	45828	33444	25433	34901.7	35016	34653	35542	35070.3	42289	43517	38399	41401.7	0.128848	1.00483	0.00695521
Lmdn003756	193.05	135.05	194.058	C10H10O4	[M-H]-	Methyl caffeate	Phenolic acids	Phenolic acids	3843-74-1	B	C10477	--	15263	12613	22657	16844.3	17456	18427	14807	16896.7	13515	16788	15428	15243.7	0.101277	1.00311	0.00447533
Lmmp002463	625.18	317.07	624.169	C28H32O16	[M+H]+	Sexangularetin-3-O-glucoside-7-O-rhamnoside	Flavonoids	Flavonols	-	A	--	--	9538000	8499000	8265000	8.76733e+06	9497000	8058800	8720400	8.75873e+06	9130500	8998000	9079300	9.06927e+06	0.013452	0.999019	-0.00141585
Lmcp005197	869.16	139.04	868.149	C43H32O20	[M+H]+	Theaflavin-3,3'-di-O-gallate	Tannins	Proanthocyanidins	30462-35-2	A	--	--	27458	21615	18756	22609.7	26772	17677	23306	22585	27659	23365	22720	24581.3	0.0120995	0.998909	-0.00157481
Lmpp003815	625.16	317.07	625.155	C31H29O14+	[M]+	Petunidin-3-O-(6''-O-p-Coumaroyl)glucoside	Flavonoids	Anthocyanins	-	B	--	--	10736000	9075500	8660500	9.49067e+06	10374000	9077800	8976400	9.47607e+06	9521700	10606000	9752200	9.95997e+06	0.00387664	0.998462	-0.00222108
mws2186	435.09	303	434.085	C20H18O11	[M+H]+	Avicularin(Quercetin-3-O-α-L-arabinofuranoside)	Flavonoids	Flavonols	572-30-5	A	--	--	12144000	8652200	8402300	9.73283e+06	9866800	9972100	9217100	9.68533e+06	9999700	10246000	10005000	1.00836e+07	0.0477533	0.99512	-0.00705815
pme0295	146.08	86	145.074	C6H11NO3	[M+H]+	4-Acetamidobutyric acid	Organic acids	Organic acids	3025-96-5	A	C02946	ko00330,ko01100	1168500	1115000	1275600	1.18637e+06	1159100	1210600	1164700	1.17813e+06	1076600	1287000	1320600	1.22807e+06	0.0884022	0.99306	-0.0100471
pme2122	112.09	95	111.08	C5H9N3	[M+H]+	Histamine	Amino acids and derivatives	Amino acids and derivatives	51-45-6	B	C00388	ko00340,ko01100,ko01110	38738	24848	36881	33489	23968	31638	43800	33135.3	21537	39148	42575	34420	0.0636642	0.989439	-0.0153169
mws0366	277.22	277.22	278.225	C18H30O2	[M-H]-	γ-Linolenic Acid	Lipids	Free fatty acids	506-26-3	A	C06426	ko00591,ko01040,ko01100	14551000	14368000	14229000	1.43827e+07	13482000	14638000	14572000	1.42307e+07	14452000	13928000	14611000	1.43303e+07	0.260777	0.989432	-0.0153279
pme0010	106	60	105.043	C3H7NO3	[M+H]+	L-Serine	Amino acids and derivatives	Amino acids and derivatives	56-45-1	B	C00065	ko00260,ko00261,ko00270,ko00460,ko00600,ko00630,ko00920,ko00970,ko01100,ko01110,ko01200,ko01230,ko02010	1492100	1387400	986220	1.28857e+06	1271900	1009600	1540200	1273900	1249300	1249200	1382500	1.29367e+06	0.0373728	0.988613	-0.0165226
mws4134	611.14	306.08	612.152	C20H32N6O12S2	[M-H]-	Oxiglutatione	Amino acids and derivatives	Amino acids and derivatives	27025-41-8	A	C00127	ko00480,ko01100	1127700	1387000	1289200	1.26797e+06	1471700	1176200	1110700	1.25287e+06	1019500	1247300	1220300	1.16237e+06	0.0993131	0.988091	-0.0172839
pme1184	268.1	152	267.097	C10H13N5O4	[M+H]+	2'-Deoxyguanosine	Nucleotides and derivatives	Nucleotides and derivatives	961-07-9	A	C00330	ko00230,ko01100,ko02010	659260	686210	635690	660387	645000	670130	635780	650303	657910	658890	704180	673660	0.350352	0.984731	-0.0221982
pmp001281	522.36	184.07	521.348	C26H52NO7P	[M+H]+	LysoPC 18:1	Lipids	LPC	-	A	--	--	720760	597990	635320	651357	613080	615190	693740	640670	590810	716320	691070	666067	0.1429	0.983593	-0.0238663
pme0195	120.02	62	121.02	C3H7NO2S	[M-H]-	L-Cysteine	Amino acids and derivatives	Amino acids and derivatives	52-90-4	B	C00097	ko00260,ko00270,ko00311,ko00332,ko00430,ko00460,ko00480,ko00730,ko00770,ko00920,ko00970,ko01100,ko01110,ko01200,ko01230,ko04122	43306	26348	24836	31496.7	36318	22041	34569	30976	37802	26429	27528	30586.3	0.0216455	0.983469	-0.0240483
Zmyn005209	241.22	225.02	242.225	C15H30O2	[M-H]-	12-Methyltetradecanoic Acid	Lipids	Free fatty acids	5502-94-3	A	C16665	--	30683	14707	24272	23220.7	28531	23546	16240	22772.3	45387	47458	56460	49768.3	0.00537671	0.980692	-0.0281273
pme2117	426	159	427.029	C10H15N5O10P2	[M-H]-	Adenosine 5'-diphosphate	Nucleotides and derivatives	Nucleotides and derivatives	58-64-0	A	C00008	ko00190,ko00195,ko00230,ko00908,ko01100,ko01110	127690	137860	137230	134260	147680	125580	121320	131527	112380	131500	136930	126937	0.233555	0.979641	-0.0296742
Lmhp112042	355.28	263.24	354.277	C21H38O4	[M+H]+	1-Linoleoylglycerol	Lipids	Glycerol ester	2277-28-3	A	--	--	217360	208460	218600	214807	206230	212210	212740	210393	226100	198140	215080	213107	0.648706	0.979454	-0.0299498
pmd0136	524.37	184.07	523.364	C26H54NO7P	[M+H]+	LysoPC 18:0(2n isomer)	Lipids	LPC	-	A	--	--	11032	16253	17957	15080.7	15032	12571	16583	14728.7	9919.1	11995	12992	11635.4	0.0341977	0.976659	-0.0340734
Lmqn008288	299.26	299.26	300.267	C18H36O3	[M-H]-	3-Hydroxyoctadecanoic Acid	Lipids	Free fatty acids	45261-96-9	A	--	--	281260	306400	258360	282007	299830	243000	281760	274863	311630	289980	360440	320683	0.218142	0.97467	-0.0370148
pmn001695	371.1	249.06	372.106	C16H20O10	[M-H]-	Trihydroxycinnamoylquinic acid	Phenolic acids	Phenolic acids	-	B	--	--	112100	107280	97715	105698	93793	107840	107210	102948	97997	111100	119370	109489	0.278084	0.973976	-0.0380415
Hmgn001653	137.02	93.04	138.032	C7H6O3	[M-H]-	Protocatechuic aldehyde	Phenolic acids	Phenolic acids	139-85-5	B	C16700	ko00950	74794	81410	98460	84888	52083	108500	87176	82586.3	108980	45073	81136	78396.3	0.181167	0.972886	-0.0396576
pme2761	161	73	162.016	C5H6O6	[M-H]-	4-Hydroxy-2-oxoglutaric acid	Organic acids	Organic acids	1187-99-1	B	C01127	ko00630,ko01100	117630	103170	90785	103862	92304	122030	88572	100969	63706	120920	110090	98238.7	0.170821	0.972146	-0.0407556
pmb0631	581.15	515.4	580.143	C26H28O15	[M+H]+	Orientin-6-C-arabinoside	Flavonoids	Flavonoid carbonoside	-	B	--	--	30508	21742	24835	25695	17074	28416	29383	24957.7	34184	28213	23223	28540	0.153769	0.971304	-0.0420046
pmc0274	167.1	121.1	166.031	C6H6N4S	[M+H]+	6-Methylmercaptopurine	Nucleotides and derivatives	Nucleotides and derivatives	50-66-8	B	C16614	--	2571400	2757600	2805700	2.71157e+06	2755300	2645400	2472100	2.62427e+06	2607800	2586900	2759200	2651300	0.484709	0.967805	-0.0472123
mws1090	259.02	97	260.03	C6H13O9P	[M-H]-	Glucose-1-phosphate	Others	Saccharides and Alcohols	59-56-3	A	C00103	ko00010,ko00040,ko00052,ko00500,ko00520,ko00523,ko00561,ko01100,ko01110	1481500	1349100	1290800	1373800	1306700	1369200	1311300	1.32907e+06	994460	1316500	1421500	1.24415e+06	0.447525	0.967438	-0.0477585
pme0021	166.09	120.08	165.07	C9H11NO2	[M+H]+	L-Phenylalanine	Amino acids and derivatives	Amino acids and derivatives	63-91-2	A	C00079	ko00360,ko00400,ko00460,ko00940,ko00960,ko00966,ko00970,ko00998,ko01100,ko01110,ko01210,ko01230,ko02010	32380000	34509000	35448000	3.41123e+07	33539000	33297000	31950000	3.29287e+07	31496000	34605000	34601000	3.35673e+07	0.642464	0.965301	-0.0509493
Hmtp000776	168.07	105.03	167.059	C8H9NO3	[M+H]+	4,5,6-Trihydroxy-2-cyclohexen-1-ylideneacetonitrile	Alkaloids	Alkaloids	-	B	--	--	37621	35360	38671	37217.3	35036	36765	35705	35835.3	34977	32320	38966	35421	0.690515	0.962867	-0.0545919
Lmlp005572	433.11	271.06	432.106	C21H20O10	[M+H]+	Galangin-7-O-glucoside	Flavonoids	Flavonoid	-	A	--	--	2704900	1565700	1324800	1.86513e+06	1651800	1832900	1902500	1.79573e+06	1930900	2052200	1640500	1.87453e+06	0.0264206	0.962791	-0.0547056
pme0183	152.06	135	151.049	C5H5N5O	[M+H]+	Isoguanine	Nucleotides and derivatives	Nucleotides and derivatives	3373-53-3	B	--	--	134950	143320	169030	149100	126690	165890	137120	143233	170230	121970	155130	149110	0.257399	0.960653	-0.057913
pmp001284	331.28	313.27	330.277	C19H38O4	[M+H]+	Monopalmitin	Lipids	Glycerol ester	542-44-9	A	--	--	15617	16193	15189	15666.3	17732	14719	12669	15040	22009	15372	19351	18910.7	0.320607	0.96002	-0.058863
pmb2792	293.21	193.1	294.219	C18H30O3	[M-H]-	13-Hydroxy-6,9,11-octadecatrienoic acid	Lipids	Free fatty acids	74784-20-6	A	--	--	28567	26328	32854	29249.7	30245	25944	28011	28066.7	30253	30871	37997	33040.3	0.316415	0.959555	-0.0595625
pmb2406	510.36	184.07	509.348	C25H52NO7P	[M+H]+	LysoPC 17:0	Lipids	LPC	50930-23-9	A	--	--	8281.9	9696.2	10625	9534.37	8534.6	7704.6	11146	9128.4	8107.2	8218.2	7032	7785.8	0.244365	0.957421	-0.0627751
pmb0964	366.2	204.1	365.17	C16H23N5O5	[M+H]+	Isopentenyladenine-7-N-glucoside	Nucleotides and derivatives	Nucleotides and derivatives	-	B	--	--	726560	709840	856450	764283	659890	739830	792420	730713	618770	618790	730390	655983	0.348054	0.956076	-0.064802
pme2801	167.06	150	166.049	C6H6N4O2	[M+H]+	7-Methylxanthine	Nucleotides and derivatives	Nucleotides and derivatives	552-62-5	A	C16353	ko00232,ko01100,ko01110	68479	87126	60987	72197.3	66435	75933	64274	68880.7	61902	74558	70217	68892.3	0.21083	0.954061	-0.0678464
pme2237	181.07	101	182.079	C6H14O6	[M-H]-	Dulcitol	Others	Saccharides and Alcohols	608-66-2	B	C01697	ko00052,ko01100	55711	39568	55630	50303	51289	45110	47191	47863.3	48395	47367	43862	46541.3	0.209377	0.951501	-0.0717236
pme3227	579.17	433	578.164	C27H30O14	[M+H]+	Vitexin-2''-O-rhamnoside	Flavonoids	Flavonoid carbonoside	64820-99-1	A	C12628	ko00944	1473700	1430000	1502800	1.46883e+06	1216000	1532900	1430400	1393100	1224900	1510100	1416500	1.38383e+06	0.492697	0.94844	-0.0763719
pmb0530	664.12	136.2	663.109	C21H27N7O14P2	[M+H]+	Nicotinic acid adenine dinucleotide	Nucleotides and derivatives	Nucleotides and derivatives	53-84-9	A	C00003	ko00190,ko00730,ko00760,ko01100	513410	425990	496960	478787	476100	448630	435640	453457	458790	369380	453370	427180	0.495907	0.947095	-0.0784183
Lmbn005487	313.24	251.24	314.246	C18H34O4	[M-H]-	12,13-DHOME; (9Z)-12,13-Dihydroxyoctadec-9-enoic acid	Lipids	Free fatty acids	263399-35-5	A	C14829	ko00591	122560	122090	123820	122823	118720	113100	117130	116317	115860	127430	132450	125247	1.14185	0.947024	-0.0785268
pmp001264	274.27	256.27	273.267	C16H35NO2	[M+H]+	Hexadecylsphingosine	Lipids	Sphingolipids	-	A	--	--	3701000	2252600	2447300	2800300	3605800	2255700	2059000	2.64017e+06	2679600	2674900	2766300	2.70693e+06	0.184906	0.942816	-0.0849524
Lmmp002068	883.21	593.13	882.201	C45H38O19	[M+H]+	Gallocatechin-catechin-catechin	Tannins	Proanthocyanidins	-	A	--	--	223110	208380	231820	221103	217200	213250	193040	207830	213000	218410	181250	204220	0.710462	0.939968	-0.0893169
Zmyn005384	299.26	253.26	300.266	C18H36O3	[M-H]-	2R-Hydroxyoctadecanoic Acid	Lipids	Free fatty acids	26633-48-7	B	C03042	--	11931	12190	13042	12387.7	15804	8971.5	10154	11643.2	16471	13325	15424	15073.3	0.334296	0.9399	-0.089421
pmb0197	298.1	166.3	297.107	C11H15N5O5	[M+H]+	N7-Methylguanosine	Nucleotides and derivatives	Nucleotides and derivatives	20244-86-4	B	C20674	--	185720	158580	193460	179253	166640	172320	166350	168437	130590	179620	165780	158663	0.561802	0.939657	-0.0897937
pme1266	167.06	124	166.049	C6H6N4O2	[M+H]+	3-Methylxanthine	Nucleotides and derivatives	Nucleotides and derivatives	1076-22-8	A	C16357	ko00232,ko01100,ko01110	382150	445110	248700	358653	330270	358090	321340	336567	350310	378000	346370	358227	0.129623	0.938418	-0.0916977
pmp001310	627.16	303.1	626.148	C27H30O17	[M+H]+	6-Hydroxykaempferol-3,6-O-Diglucoside	Flavonoids	Flavonols	-	B	--	--	966970	1568000	1467100	1.33402e+06	1208100	1297700	1243900	1249900	1324000	1420500	1240000	1.32817e+06	0.184877	0.93694	-0.0939712
mws0236	124.01	80	125.015	C2H7NO3S	[M-H]-	2-Aminoethanesulfonic acid	Organic acids	Organic acids	107-35-7	B	C00245	ko00430,ko00920,ko01100,ko02010	15034	16497	13559	15030	10927	15882	15409	14072.7	13696	19668	16099	16487.7	0.35885	0.936305	-0.0949493
pmb2826	147.03	87.1	148.037	C5H8O5	[M-H]-	L-Citramalic acid	Organic acids	Organic acids	6236-09-5	A	C02614	ko00660,ko01100	59772	56037	83628	66479	66355	64723	55031	62036.3	67930	60056	76740	68242	0.265336	0.933172	-0.0997853
pme0534	195.05	74.9	196.058	C6H12O7	[M-H]-	Gluconic acid	Others	Saccharides and Alcohols	526-95-4	A	C00257	ko00030,ko01100,ko01110,ko01200	3046000	2805300	3125200	2.99217e+06	2549500	2754600	3067800	2.79063e+06	2895500	3028500	2937000	2.95367e+06	0.644566	0.932646	-0.100598
mws0126	524.37	184.07	523.364	C26H54NO7P	[M+H]+	LysoPC 18:0	Lipids	LPC	19420-57-6	A	--	--	20097	17480	21854	19810.3	20478	12921	21961	18453.3	10693	13385	13173	12417	0.327585	0.9315	-0.102372
pme2755	222	144	221.09	C8H15NO6	[M+H]+	N-Acetyl-D-glucosamine	Others	Saccharides and Alcohols	7512-17-6	B	C00140	ko00520,ko01100,ko02010	1585600	1728100	1905500	1.73973e+06	1641500	1477900	1735600	1.61833e+06	1510600	1548500	1815800	1.62497e+06	0.587359	0.930219	-0.104357
pme1002	138.09	103	137.084	C8H11NO	[M+H]+	L-Tyramine	Amino acids and derivatives	Amino acids and derivatives	51-67-2	B	C00483	ko00350,ko00950,ko01100,ko01110	383650	438800	435920	419457	392470	350170	425230	389290	373300	336680	416090	375357	0.611262	0.928082	-0.107676
pmp001282	544.34	485.27	543.333	C28H50NO7P	[M+H]+	Propyl 2-(trimethylammonio)ethyl phosphate	Others	Others	-	A	--	--	44949	45419	44621	44996.3	40096	42996	42158	41750	53650	46050	42229	47309.7	1.13229	0.927853	-0.108031
pme2380	145.01	101	146.022	C5H6O5	[M-H]-	α-Ketoglutaric acid	Organic acids	Organic acids	328-50-7	A	C00026	ko00020,ko00040,ko00053,ko00220,ko00250,ko00300,ko00310,ko00340,ko00430,ko00630,ko00650,ko00660,ko01100,ko01110,ko01200,ko01210,ko01230	51121	73878	70833	65277.3	60498	57509	63325	60444	57091	70039	58871	62000.3	0.339532	0.925957	-0.110983
mws1297	269.1	101.02	270.11	C13H18O6	[M-H]-	Benzyl glucoside	Phenolic acids	Phenolic acids	4304-12-5	B	--	--	50395	53790	53981	52722	48054	57782	40480	48772	60593	59828	49208	56543	0.504151	0.925079	-0.112352
Lmhp008801	476.28	335.26	475.27	C23H42NO7P	[M+H]+	LysoPE 18:3	Lipids	LPE	-	A	--	--	1217500	1300700	1346100	1288100	1091100	1171200	1308000	1190100	1251300	1303900	1307200	1.28747e+06	0.724629	0.923919	-0.114162
pmb0302	126.1	96	125.024	C2H8NO3P	[M+H]+	2-Aminoethylphosphonate	Lipids	Glycerol ester	2041-14-7	A	C03557	ko00440,ko01100,ko02010	53805	73502	50740	59349	51907	62869	49597	54791	49640	55384	56598	53874	0.331286	0.9232	-0.115285
Zmhn001420	165.02	121.03	166.027	C8H6O4	[M-H]-	5,7-Dihydroxy-1(3H)-isobenzofuranone	Phenolic acids	Phenolic acids	27979-58-4	B	--	--	395770	408640	482340	428917	441000	382640	363220	395620	432510	418410	481820	444247	0.562398	0.92237	-0.116582
mws0281	191.02	111.01	192.027	C6H8O7	[M-H]-	Citric Acid	Organic acids	Organic acids	77-92-9	A	C00158	ko00020,ko00250,ko00630,ko01100,ko01110,ko01200,ko01210,ko01230	26377000	21291000	26953000	2.48737e+07	25270000	22323000	21200000	22931000	21729000	22660000	22633000	2.23407e+07	0.516	0.921899	-0.11732
mws0520	224.09	136	223.084	C11H13NO4	[M+H]+	N-Acetyl-L-tyrosine	Amino acids and derivatives	Amino acids and derivatives	537-55-3	B	--	--	20480	22300	17492	20090.7	20347	17967	17167	18493.7	22737	17305	20166	20069.3	0.544904	0.92051	-0.119494
pmb2787	293.21	275.1	294.219	C18H30O3	[M-H]-	9-Oxo-10E,12Z-octadecadienoic acid	Lipids	Free fatty acids	54232-59-6	A	C14766	ko00591	16134	26061	21635	21276.7	18630	19359	20689	19559.3	16490	25812	22020	21440.7	0.292319	0.919286	-0.121415
pmp001287	120.08	103.05	119.073	C8H9N	[M+H]+	N-Benzylmethylene isomethylamine	Alkaloids	Alkaloids	-	A	--	--	1028200	1024600	1114100	1.05563e+06	958610	984210	965740	969520	957690	1053400	1001700	1.00426e+06	1.0814	0.918425	-0.122766
mws0866	259.02	97	260.03	C6H13O9P	[M-H]-	D-Glucose 6-phosphate	Others	Saccharides and Alcohols	56-73-5	A	C00092	ko00500,ko00562,ko00998,ko01100,ko01110	1391500	1412500	1349600	1.38453e+06	1366700	1303100	1140300	1.27003e+06	983980	1327600	1417300	1242960	0.814069	0.917301	-0.124533
mws0376	115	71	116.011	C4H4O4	[M-H]-	Fumaric acid	Organic acids	Organic acids	110-17-8	A	C00122	ko00020,ko00190,ko00220,ko00250,ko00350,ko00360,ko00620,ko00650,ko00760,ko01100,ko01110,ko01200	99501	66526	86576	84201	88046	61833	81744	77207.7	69635	67402	73901	70312.7	0.333335	0.916945	-0.125093
pme3313	259	97	260.03	C6H13O9P	[M-H]-	D-Fructose 6-phosphate	Others	Saccharides and Alcohols	643-13-0	A	C00085	ko00052,ko00500,ko00710,ko01100,ko01110,ko01200	683910	674610	625780	661433	677430	624600	514610	605547	459790	472520	710350	547553	0.626419	0.915507	-0.127358
pmn001637	417.08	285	418.09	C20H18O10	[M-H]-	Kaempferol-3-O-arabinoside (Juglanin)	Flavonoids	Flavonols	5041-67-8	A	--	--	327960	402700	339980	356880	315000	361940	302600	326513	300640	349290	350160	333363	0.6073	0.914911	-0.128297
Hmlp003129	359.15	137.06	358.142	C20H22O6	[M+H]+	Matairesinol	Lignans and Coumarins	Lignans	580-72-3	A	C10682	ko00998,ko01100,ko01110	1657900	1569500	1498800	1575400	1368300	1494100	1443600	1.43533e+06	1523900	1550800	1721000	1.59857e+06	0.999929	0.911091	-0.134332
pme0513	151.06	59	152.068	C5H12O5	[M-H]-	Xylitol	Others	Saccharides and Alcohols	87-99-0	B	C00379	ko00040,ko01100,ko02010	331010	459740	321300	370683	299510	356880	356310	337567	279030	303940	360830	314600	0.399455	0.91066	-0.135015
pmb2799	295.23	195.2	296.235	C18H32O3	[M-H]-	12,13-Epoxy-9-Octadecenoic Acid	Lipids	Free fatty acids	6799-85-5	A	C14826	ko00591,ko01100	21550	32073	18010	23877.7	20058	22788	22372	21739.3	24755	24353	27881	25663	0.238129	0.910446	-0.135354
mws0924	145.05	101	146.058	C6H10O4	[M-H]-	2-Methylglutaric acid	Organic acids	Organic acids	617-62-9	B	--	--	140480	162770	140290	147847	123500	129170	149950	134207	151920	175710	158280	161970	0.699085	0.907742	-0.139645
pme3163	289	97	290.04	C7H15O10P	[M-H]-	D-Sedoheptuiose 7-phosphate	Others	Saccharides and Alcohols	2646-35-7	B	--	--	3607400	1666000	2296800	2523400	2872200	2129300	1853600	2.28503e+06	1517400	1993500	2400000	1970300	0.165773	0.905538	-0.143154
pmn001606	309.28	309.28	310.287	C20H38O2	[M-H]-	Eicosenoic acid	Lipids	Free fatty acids	26764-41-0	B	C16526	ko01040	256780	524810	305690	362427	383460	331940	268140	327847	24769	28356	29789	27638	0.169459	0.904588	-0.144668
pme0376	271.06	151	272.068	C15H12O5	[M-H]-	Naringenin (5,7,4'-Trihydroxyflavanone)	Flavonoids	Dihydroflavone	480-41-1	A	C00509	ko00941,ko00943,ko01100,ko01110	244150	257990	226710	242950	236040	210670	211610	219440	242880	277400	279630	266637	0.904916	0.903231	-0.146833
Zmyn000453	191.02	111.01	192.027	C6H8O7	[M-H]-	Isocitric Acid	Organic acids	Organic acids	320-77-4	A	C00311	ko00020,ko00630,ko01100,ko01110,ko01200,ko01210,ko01230	6010300	6409600	6455000	6.29163e+06	6459700	5217900	5364700	5.68077e+06	5594200	5617000	5629400	5.61353e+06	0.783416	0.902908	-0.147349
Zmgn000173	149.05	75.01	150.053	C5H10O5	[M-H]-	D-Ribose	Others	Saccharides and Alcohols	50-69-1	A	C00121	ko00030,ko01100,ko02010	75649	52593	80953	69731.7	65382	62198	61258	62946	74447	72206	82225	76292.7	0.394752	0.902689	-0.147699
mws0863	213.02	97	214.024	C5H11O7P	[M-H]-	2-Deoxyribose-5'-phosphate	Nucleotides and derivatives	Nucleotides and derivatives	102916-66-5	A	C00673	ko00030,ko01100	27086	36856	44155	36032.3	41106	27128	29267	32500.3	23786	41364	34661	33270.3	0.330903	0.901977	-0.148838
mws2120	291.01	247	292.022	C13H8O8	[M-H]-	Brevifolin carboxylic acid	Phenolic acids	Phenolic acids	18490-95-4	B	--	--	230780	234150	218650	227860	211040	191890	213210	205380	193910	269990	269320	244407	1.03932	0.901343	-0.149852
pmd0160	454.29	313.27	453.286	C21H44NO7P	[M+H]+	LysoPE 16:0(2n isomer)	Lipids	LPE	-	A	--	--	308490	300030	317690	308737	244250	296260	292590	277700	305070	276520	316700	299430	0.842446	0.899472	-0.15285
pmb0681	403.1	367.08	402.095	C20H18O9	[M+H]+	Apigenin-8-C-Arabinoside	Flavonoids	Flavonoid	-	A	--	--	161410	329880	341090	277460	227710	282890	237640	249413	323610	234650	194930	251063	0.145767	0.898916	-0.153741
pmn001694	329.23	229.15	330.241	C18H34O5	[M-H]-	9,10,13-Trihydroxy-11-Octadecenoic Acid	Lipids	Free fatty acids	29907-57-1	B	C14835	ko00591	417090	649790	377230	481370	429560	423020	443600	432060	431030	457390	480750	456390	0.298256	0.897563	-0.155915
mws0677	219.11	160	218.106	C12H14N2O2	[M+H]+	N-Acetyl-5-hydroxytryptamine	Alkaloids	Alkaloids	1210-83-9	A	C00978	ko00380,ko01100	708860	714540	858480	760627	704740	662620	678440	681933	667940	673920	679520	673793	0.822034	0.896541	-0.157558
mws0914	271.06	151	272.068	C15H12O5	[M-H]-	Pinobanksin	Flavonoids	Dihydroflavonol	548-82-3	A	C09826	ko00941	246310	248700	225040	240017	238120	204580	201380	214693	269170	280210	296680	282020	0.878827	0.894493	-0.160857
mws0885	153.02	109.03	154.027	C7H6O4	[M-H]-	2,4-Dihydroxybenzoic acid	Phenolic acids	Phenolic acids	89-86-1	B	--	--	566280	534500	570540	557107	539340	439260	515830	498143	465930	496980	481050	481320	0.8602	0.894162	-0.161393
pmn001669	237.08	147	238.084	C12H14O5	[M-H]-	Methyl sinapate	Phenolic acids	Phenolic acids	20733-94-2	B	--	--	15425	13337	14300	14354	13657	12142	12694	12831	9629.9	13214	14192	12345.3	0.935733	0.893897	-0.161819
mws1499	149.05	59.01	150.053	C5H10O5	[M-H]-	D-(-)-Arabinose	Others	Saccharides and Alcohols	10323-20-3	A	C00216	--	481610	356930	486260	441600	312840	413060	455650	393850	439090	393560	444880	425843	0.468084	0.89187	-0.165094
Lmmn002274	521.2	359.15	522.21	C26H34O11	[M-H]-	Isolariciresinol-9'-O-glucoside	Lignans and Coumarins	Lignans	63358-12-3	B	--	--	2114400	1340000	1326100	1593500	1402300	1636800	1216900	1.41867e+06	1563500	1459000	1752800	1.59177e+06	0.353248	0.890283	-0.167663
mws1189	193.04	72.8	194.033	C6H10O7	[M-H]-	D-Galacturonic acid	Organic acids	Organic acids	685-73-4	A	C00333	ko00040,ko00053,ko00520,ko01100,ko02010	184510	167260	149560	167110	123210	129050	193790	148683	122640	158600	155860	145700	0.514242	0.889733	-0.168555
Zmyn000108	209.03	85.03	210.038	C6H10O8	[M-H]-	D-Saccharic acid	Others	Saccharides and Alcohols	87-73-0	A	C00818	ko00053,ko01100	659160	535300	613060	602507	479580	582150	546060	535930	524810	527680	542730	531740	0.746464	0.889501	-0.168933
pme2617	166.05	102	165.046	C5H11NO3S	[M+H]+	L-Methionine Sulfoxide	Amino acids and derivatives	Amino acids and derivatives	3226-65-1	B	C02989	ko00270	1996800	2231200	1966500	2.06483e+06	2027900	1785600	1695100	1836200	1991700	1989400	1911900	1.96433e+06	0.86836	0.889273	-0.169302
pma0149	341.08	207.07	340.079	C15H16O9	[M+H]+	Sinapoyl malate	Phenolic acids	Phenolic acids	92344-58-6	A	C02887	ko00940	79540	86888	87959	84795.7	76367	76072	73712	75383.7	76359	76104	65831	72764.7	1.13	0.889004	-0.169739
mws0458	151.04	136	152.047	C8H8O3	[M-H]-	Vanillin	Phenolic acids	Phenolic acids	121-33-5	B	C00755	ko00998,ko01100,ko01110	347040	362500	309210	339583	379100	305840	218590	301177	448970	477640	523430	483347	0.513811	0.886901	-0.173156
mws0018	203.22	83	202.216	C10H26N4	[M+H]+	Spermine	Alkaloids	Phenolamine	71-44-3	B	C00750	ko00330,ko00410,ko00480,ko00770,ko01100	50211000	49502000	51890000	5.05343e+07	45401000	46120000	42759000	44760000	47165000	47080000	49876000	4.80403e+07	1.19277	0.885734	-0.175054
pmp000966	144.1	84.1	143.095	C7H13NO2	[M+H]+	Stachydrine	Alkaloids	Pyrrole alkaloids	471-87-4	B	C10172	--	18733000	17653000	17359000	17915000	14415000	17417000	15661000	15831000	13901000	16694000	16867000	1.58207e+07	0.948403	0.883673	-0.178416
mws1337	220.12	202.1	219.111	C9H17NO5	[M+H]+	D-Pantothenic Acid	Others	Vitamin	79-83-4	A	C00864	ko00410,ko00770,ko01100,ko01110	2433500	2257400	2156200	2.28237e+06	1970500	2137800	1935200	2014500	2127900	2215300	2250000	2.19773e+06	1.043	0.882636	-0.180109
mws0014	193.05	134.01	194.058	C10H10O4	[M-H]-	Ferulic acid	Phenolic acids	Phenolic acids	537-98-4	A	C01494	ko00940,ko01100,ko01110	45801	57345	54535	52560.3	42972	40207	55566	46248.3	52113	66514	56792	58473	0.631929	0.879909	-0.184573
Lmhp008589	476.28	335.26	475.27	C23H42NO7P	[M+H]+	LysoPE 18:3(2n isomer)	Lipids	LPE	-	A	--	--	2072700	2477400	2639900	2.39667e+06	1875900	2388700	2059500	2.10803e+06	2355800	2307600	2484100	2382500	0.69843	0.879569	-0.185132
pmb0876	454.29	313.27	453.286	C21H44NO7P	[M+H]+	LysoPE 16:0	Lipids	LPE	53862-35-4	A	--	--	3242500	3257900	3414600	3305000	2692300	3030100	2993800	2905400	3454900	3342400	3376500	3.39127e+06	1.10182	0.879092	-0.185913
pmb3081	289	97	290.004	C6H11PO11	[M-H]-	Glucarate O-Phosphoric acid	Others	Saccharides and Alcohols	-	A	--	--	3150300	2019300	2261100	2476900	2341200	2157700	2022600	2.17383e+06	1693800	2097000	2148700	1.97983e+06	0.492649	0.877643	-0.188294
pme3188	323.03	211	324.036	C9H13N2O9P	[M-H]-	Uridine 5'-monophosphate	Nucleotides and derivatives	Nucleotides and derivatives	58-97-9	B	C00105	ko00240,ko01100	55159	51991	57738	54962.7	60181	45451	38860	48164	45253	34575	48517	42781.7	0.640473	0.876304	-0.190497
pme3705	193.04	73	194.043	C6H10O7	[M-H]-	D-Glucoronic acid	Others	Saccharides and Alcohols	6556-12-3	A	C00191	ko00040,ko00053,ko00520,ko00562,ko01100	206850	193760	253500	218037	164720	193910	214430	191020	174020	198490	187400	186637	0.661107	0.876091	-0.190847
Lmgn001670	137.03	108.02	138.032	C7H6O3	[M-H]-	Salicylic acid	Phenolic acids	Phenolic acids	69-72-7	B	C00805	ko00360,ko01100,ko01110,ko04075	49706	29910	45563	41726.3	30093	48217	31339	36549.7	40415	35754	54833	43667.3	0.381691	0.875938	-0.1911
pmb0774	177.1	160.3	176.095	C10H12N2O	[M+H]+	N-Hydroxytryptamine	Alkaloids	Phenolamine	-	B	C17203	ko00380,ko01100	459460	436210	431770	442480	437890	341160	382210	387087	374340	520050	392750	429047	0.887175	0.874812	-0.192956
pme0066	116.1	74	117.054	C3H7N3O2	[M-H]-	Guanidinoacetate	Amino acids and derivatives	Amino acids and derivatives	352-97-6	B	C00581	ko00260,ko00330,ko01100	35722	25610	34766	32032.7	31265	27763	25012	28013.3	24364	32301	30732	29132.3	0.594674	0.874524	-0.19343
pme2024	177.1	160	176.095	C10H12N2O	[M+H]+	Serotonin	Alkaloids	Plumerane	50-67-9	B	C00780	ko00380,ko01100	659320	644240	669480	657680	588730	555810	580550	575030	616410	615620	646410	626147	1.24646	0.874331	-0.193749
pme2596	184.06	148	183.053	C8H9NO4	[M+H]+	4-Pyridoxic acid	Others	Vitamin	82-82-6	A	C00847	ko00750,ko01100	89394	104810	93330	95844.7	79863	86606	84492	83653.7	86203	92262	93698	90721	1.02072	0.872805	-0.196269
Lmhp012042	355.28	263.24	354.277	C21H38O4	[M+H]+	2-Linoleoylglycerol	Lipids	Glycerol ester	3443-82-1	A	--	--	392040	402500	427140	407227	353770	342730	368360	354953	365010	339580	366480	357023	1.17547	0.871636	-0.198203
Lmbn004240	329.23	199.13	330.241	C18H34O5	[M-H]-	9,10-Dihydroxy-12,13-epoxyoctadecanoic acid	Lipids	Free fatty acids	-	A	C14837	ko00591	49388	43065	46184	46212.3	39864	40918	40025	40269	40835	47698	52906	47146.3	1.12169	0.871391	-0.198608
pme1730	117	59	118.027	C4H6O4	[M-H]-	D-Erythronolactone	Organic acids	Organic acids	15667-21-7	B	--	--	1234300	770250	1591600	1.19872e+06	1093900	1126600	902520	1.04101e+06	1252600	913430	1168200	1111410	0.293323	0.868434	-0.203511
pmb1587	207.14	165.2	206.131	C13H18O2	[M+H]+	4-Hydroxy-3,5-diisopropylbenzaldehyde	Phenolic acids	Phenolic acids	10537-86-7	B	--	--	13718	20209	13218	15715	11618	13520	15791	13643	14564	12796	14794	14051.3	0.483227	0.868151	-0.203981
mws0251	127.05	110	126.043	C5H6N2O2	[M+H]+	Thymine	Nucleotides and derivatives	Nucleotides and derivatives	65-71-4	A	C00178	ko00240,ko01100	17093	11708	12939	13913.3	7601.5	16473	12146	12073.5	12468	14257	17505	14743.3	0.432551	0.867765	-0.204624
pmf0615	641.17	317.07	641.171	C28H33O17+	[M]+	Petunidin-3,5-di-O-glucoside	Flavonoids	Anthocyanins	25846-73-5	B	--	--	12937	14713	15952	14534	12067	13863	11873	12601	10538	13237	11687	11820.7	0.874051	0.867002	-0.205894
pmp001277	454.29	313.28	453.286	C21H44NO7P	[M+H]+	3-{(2-Aminoethoxy)(hydroxy)phosphoryl]oxy}-2-hydroxypropyl palmitate	Alkaloids	Alkaloids	-	A	--	--	3379400	3497600	3757500	3.54483e+06	2767500	3061400	3388700	3.07253e+06	3477800	3492700	3540700	3.50373e+06	0.96228	0.866764	-0.206289
mws1521	285.1	121.03	286.105	C13H18O7	[M-H]-	Salicin	Phenolic acids	Phenolic acids	138-52-3	A	C01451	ko00010	8227	17751	14774	13584	8832.2	10238	16196	11755.4	9093.7	11921	12255	11089.9	0.276855	0.865386	-0.208585
pme1286	385.13	250	384.122	C14H20N6O5S	[M+H]+	S-(5'-Adenosy)-L-homocysteine	Amino acids and derivatives	Amino acids and derivatives	979-92-0	A	C00021	ko00270,ko01100,ko01230	17422	9	21031	12820.7	9	16172	16908	11029.7	9737.6	8299.7	8616.6	8884.63	0.0176234	0.860304	-0.217082
mws0103	146.06	91	145.053	C9H7NO	[M+H]+	Indole-3-carboxaldehyde	Alkaloids	Plumerane	487-89-8	A	C08493	--	66164	52695	52961	57273.3	52933	44067	50683	49227.7	53322	62635	50635	55530.7	0.812683	0.859522	-0.218394
pme0122	189.12	126	188.116	C8H16N2O3	[M+H]+	N6-Acetyl-L-lysine	Amino acids and derivatives	Amino acids and derivatives	692-04-6	B	C02727	ko00310,ko01100	55716	60700	47258	54558	50217	48744	41375	46778.7	53877	46500	48482	49619.7	0.814925	0.857412	-0.22194
Lmmn001294	331.1	153.02	332.111	C14H20O9	[M-H]-	Koaburaside	Phenolic acids	Phenolic acids	41653-73-0	A	--	--	7215500	7168000	9082500	7822000	6804800	6101000	7211700	6.70583e+06	6324800	6866500	7674600	6955300	0.824403	0.857304	-0.222121
NK10253223	168.06	94.06	167.058	C8H9NO3	[M+H]+	2-Amino-3-methoxybenzoic acid	Phenolic acids	Phenolic acids	3177-80-8	B	C05831	ko00380	21159	22130	19531	20940	16283	15052	22424	17919.7	26680	17125	21263	21689.3	0.721342	0.855762	-0.224718
Lmbn000198	133.01	71.01	134.022	C4H6O5	[M-H]-	3-Dehydro-L-Threonic Acid	Organic acids	Organic acids	-	A	C03064	ko00053,ko01100	22290000	20374000	25116000	2.25933e+07	19627000	19097000	19223000	1.93157e+07	22204000	21668000	21497000	2.17897e+07	1.01938	0.854928	-0.226126
Lmmn003323	271.23	225.22	272.235	C16H32O3	[M-H]-	2-Hydroxyhexadecanoic acid	Organic acids	Organic acids	764-67-0	A	--	--	203050	185060	188430	192180	172980	157190	162050	164073	162150	170130	193290	175190	1.16331	0.853748	-0.228117
mws0983	326.31	62.06	325.298	C20H39NO2	[M+H]+	N-Oleoylethanolamine	Alkaloids	Alkaloids	111-58-0	A	C20792	--	63651	54312	49698	55887	49008	47361	46014	47461	57314	56535	54691	56180	0.949019	0.849231	-0.23577
Hmqp006235	516.3	184.07	515.297	C21H46N3O9P	[M+H]+	LysoPC 18:4	Lipids	LPC	-	A	--	--	17259	23038	22143	20813.3	18603	20466	13888	17652.3	21056	19590	22406	21017.3	0.651598	0.848126	-0.237649
Zmpn000199	209.03	85.03	210.038	C6H10O8	[M-H]-	D-Galactaric acid	Others	Saccharides and Alcohols	526-99-8	A	C00879	ko00053,ko01100	613330	601200	677020	630517	450060	514170	637220	533817	547650	545720	550980	548117	0.821855	0.846634	-0.24019
Lmhp009526	515.32	261.22	514.314	C27H46O9	[M+H]+	2-α-Linolenoyl-glycerol-1-O-glucoside	Lipids	Glycerol ester	-	A	--	--	204950	236940	241020	227637	173790	190740	212480	192337	227130	246300	202920	225450	0.959801	0.844928	-0.243099
pme2134	121	59	122.058	C4H10O4	[M-H]-	D-Threitol	Others	Saccharides and Alcohols	2418-52-2	B	C16884	--	446240	450230	643370	513280	419760	595890	281050	432233	432750	463040	558470	484753	0.495037	0.8421	-0.247936
Hmyp002315	303.04	257.04	302.042	C15H10O7	[M+H]+	3,5,7,4'-Tetrahydroxy-Coumaronochromone	Others	Others	-	A	--	--	588510	856550	966130	803730	664380	562000	802840	676407	896130	594980	778030	756380	0.53013	0.841584	-0.24882
pma2987	142.1	124.09	141.09	C6H11N3O	[M+H]+	Histidinol	Alkaloids	Alkaloids	501-28-0	B	C00860	ko00340,ko01100,ko01110,ko01230	29189000	32549000	35735000	32491000	26476000	26512000	28977000	2.73217e+07	28637000	30314000	30069000	2.96733e+07	1.033	0.8409	-0.249995
pmn001547	589.12	437.1	590.127	C27H26O15	[M-H]-	3-Hydroxy-5-Methylphenol-1-O-(6'-Digalloyl)Glucoside	Phenolic acids	Phenolic acids	-	B	--	--	46121	39844	34412	40125.7	35844	29735	35454	33677.7	25320	44500	44810	38210	0.829208	0.839305	-0.252733
mws1397	441.08	169	442.09	C22H18O10	[M-H]-	Epicatechin gallate	Flavonoids	Flavanols	1257-08-5	A	--	--	1949300	1694100	1871100	1.83817e+06	1515000	1579300	1527900	1.54073e+06	2110600	1559400	1635700	1.76857e+06	1.16741	0.83819	-0.25465
pmb0981	348.07	136	347.063	C10H14N5O7P	[M+H]+	Adenosine 5'-monophosphate	Nucleotides and derivatives	Nucleotides and derivatives	61-19-8	B	C00020	ko00230,ko00908,ko01100,ko01110	1503100	1283000	1525600	1.43723e+06	1192500	1149600	1270500	1204200	925260	1166200	1357800	1.14975e+06	1.05959	0.83786	-0.255219
mws0093	179.07	146	180.079	C10H12O3	[M-H]-	Coniferyl alcohol	Phenolic acids	Phenolic acids	458-35-5	B	C00590	ko00940,ko00998,ko01100,ko01110	49329	53052	50351	50910.7	38901	50477	38509	42629	39280	42485	39508	40424.3	0.928844	0.837329	-0.256133
pme0170	217.13	158	216.122	C8H16N4O3	[M+H]+	N-Acetyl-L-Arginine	Amino acids and derivatives	Amino acids and derivatives	155-84-0	B	--	--	93290	111240	81899	95476.3	76187	85948	77267	79800.7	84433	78090	90182	84235	0.868674	0.835816	-0.258742
pme1474	298.1	136	297.09	C11H15N5O3S	[M+H]+	5'-Deoxy-5'-(methylthio)adenosine	Nucleotides and derivatives	Nucleotides and derivatives	2457-80-9	A	C00170	ko00270,ko00908,ko01100	2637900	3094500	3391600	3.04133e+06	1990800	2785400	2840200	2538800	1750400	1488100	1541800	1.59343e+06	0.73753	0.834765	-0.260557
mws0097	357.13	151	358.142	C20H22O6	[M-H]-	Pinoresinol	Lignans and Coumarins	Lignans	487-36-5	A	C05366	ko00998,ko01100,ko01110	152620	122790	113550	129653	106260	115720	102420	108133	111200	129260	142660	127707	0.880054	0.834019	-0.261848
mws0042	305.07	125	306.074	C15H14O7	[M-H]-	Epigallocatechin	Flavonoids	Flavanols	970-74-1	A	C12136	ko00941,ko01110	497230	509300	493910	500147	436590	370670	443960	417073	442760	435330	425020	434370	1.1019	0.833902	-0.26205
pme2559	174.04	88	175.048	C6H9NO5	[M-H]-	N-Acetyl-L-Aspartic Acid	Amino acids and derivatives	Amino acids and derivatives	997-55-7	B	C01042	ko00250,ko01100	684080	532620	535920	584207	485630	485580	488380	486530	377700	475090	561770	471520	0.951457	0.832805	-0.26395
mws0214	181.07	71	182.079	C6H14O6	[M-H]-	D-Sorbitol	Others	Saccharides and Alcohols	50-70-4	B	C00794	ko00051,ko00052,ko01100,ko02010	64990	63357	63459	63935.3	50610	58721	50040	53123.7	52460	55735	58856	55683.7	1.13979	0.830897	-0.267259
pmb0128	213.3	81	212.178	C13H24O2	[M+H]+	δ-Tridecalactone	Lipids	Glycerol ester	7370-92-5	A	--	--	61677	60894	61891	61487.3	48528	55672	49025	51075	55439	75336	52318	61031	1.17802	0.830659	-0.267672
HJAP010	551.14	497.1	550.132	C25H26O14	[M+H]+	Luteolin-6,8-di-C-arabinoside	Flavonoids	Flavonoid carbonoside	-	B	--	--	55890	50552	29137	45193	28572	42016	41900	37496	26428	53045	44232	41235	0.421009	0.829686	-0.269363
pmn001419	325.09	163.04	326.1	C15H18O8	[M-H]-	1-O-[(E)-p-Cumaroyl]-D-glucose	Phenolic acids	Phenolic acids	-	A	--	--	3699000	5013900	5119200	4610700	3532400	4287700	3636400	3.81883e+06	3636400	4616200	4490300	4.24763e+06	0.781627	0.828255	-0.271854
mws0340	143.03	111	144.042	C6H8O4	[M-H]-	2,3-Dimethylsuccinic acid	Amino acids and derivatives	Amino acids and derivatives	13545-04-5	B	--	--	23918	25839	25397	25051.3	15475	26730	20007	20737.3	17980	29154	25735	24289.7	0.723836	0.827794	-0.272657
mws0275	133.01	71.01	134.022	C4H6O5	[M-H]-	L-Malic acid	Organic acids	Organic acids	97-67-6	A	C00149	ko00020,ko00620,ko00630,ko00710,ko01100,ko01110,ko01200	735710	601180	759480	698790	580980	588710	561230	576973	750340	583100	607800	647080	1.01919	0.825675	-0.276354
mws5038	341.11	89.02	342.116	C12H22O11	[M-H]-	Isomaltulose	Others	Saccharides and Alcohols	13718-94-0	A	C01742	--	3816200	3016000	2748900	3193700	2810800	2196400	2902600	2636600	2953400	3027500	2744200	2.90837e+06	0.761567	0.825563	-0.27655
mws0277	191.06	85	192.063	C7H12O6	[M-H]-	Quinic Acid	Organic acids	Organic acids	77-95-2	B	C00296	ko00400,ko01100	292130	333050	353440	326207	286420	261400	259340	269053	315720	327060	308120	316967	1.07899	0.824794	-0.277894
mws0005	161.11	144	160.1	C10H12N2	[M+H]+	Tryptamine	Alkaloids	Plumerane	61-54-1	B	C00398	ko00380,ko00901,ko01100,ko01110	901000	1089800	1209100	1.06663e+06	930170	767870	939000	879013	962380	975040	985130	974183	0.860703	0.824101	-0.279107
pmb3055	513.1	191.1	514.132	C22H26O14	[M-H]-	p-Coumaroylquinic acid-4'-O-glucuronide	Phenolic acids	Phenolic acids	-	B	--	--	4600500	4834700	3666900	4.36737e+06	3959800	3356800	3480400	3599000	3778100	3922700	4949800	4.21687e+06	0.900812	0.824066	-0.279168
mws0359	241.22	241.22	242.225	C15H30O2	[M-H]-	Pentadecanoic Acid	Lipids	Free fatty acids	1002-84-2	A	C16537	--	108960	66145	56969	77358	69934	56704	64596	63744.7	93843	78280	94049	88724	0.466108	0.824022	-0.279246
Hmsn000210	133.01	115.01	266.224	C17H30O2	[M-H]-	Methyl 7,10-hexadecadienoate	Lipids	Free fatty acids	-	B	--	--	3565200	3206400	4058000	3.60987e+06	3075500	2814900	3028300	2972900	3406300	3162200	3491100	3353200	1.03282	0.823548	-0.280075
pme0181	170.09	124	169.085	C7H11N3O2	[M+H]+	3-Methyl-L-Histidine	Amino acids and derivatives	Amino acids and derivatives	368-16-1	A	C01152	ko00340,ko01100	91312	90898	98354	93521.3	74468	74089	81406	76654.3	69903	95968	97752	87874.3	1.20987	0.819645	-0.286928
mws0032	319.04	153	318.038	C15H10O8	[M+H]+	Myricetin	Flavonoids	Flavonols	529-44-2	A	C10107	ko00941,ko00944,ko01110	54042	67700	56781	59507.7	42886	54524	48779	48729.7	49892	37098	30804	39264.7	0.932481	0.81888	-0.288275
Lmhp007598	534.36	184.07	533.348	C27H52NO7P	[M+H]+	LysoPC 19:2(2n isomer)	Lipids	LPC	-	A	--	--	13718	14684	12854	13752	9896	10767	13048	11237	12690	13962	12789	13147	0.980668	0.817118	-0.291385
Zmjp003031	611.16	449.11	610.153	C27H30O16	[M+H]+	Orientin-2''-O-galactoside	Flavonoids	Flavonoid	-	A	--	--	1476400	1699200	1708500	1.62803e+06	1393900	1397800	1193500	1328400	1528400	1514200	1474300	1.50563e+06	1.07145	0.815954	-0.293441
pmb0468	178	161	177.046	C6H11NO3S	[M+H]+	N-Formyl-L-Methionine	Amino acids and derivatives	Amino acids and derivatives	4289-98-9	B	C03145	ko00270	18640	22577	14158	18458.3	16418	15170	13507	15031.7	19134	17794	15481	17469.7	0.709217	0.814357	-0.296267
mws5041	189.12	86.1	188.116	C8H16N2O3	[M+H]+	L-Glycyl-L-isoleucine	Amino acids and derivatives	Amino acids and derivatives	19461-38-2	B	--	--	49545	45922	43356	46274.3	29904	42677	40410	37663.7	38831	40251	44493	41191.7	0.882914	0.813921	-0.297039
pmp001079	595.17	449.1	594.158	C27H30O15	[M+H]+	Luteolin-7-O-neohesperidoside (Lonicerin)	Flavonoids	Flavonoid	25694-72-8	A	C12630	ko00944	2625700	2633100	3071700	2.77683e+06	2376800	2359500	2033300	2.25653e+06	2500600	2535500	2514800	2.51697e+06	1.06887	0.812628	-0.299332
pmb2319	482.32	184.07	481.317	C23H48NO7P	[M+H]+	LysoPC 15:0	Lipids	LPC	108273-89-8	A	--	--	43625	37518	46779	42640.7	37196	32986	33712	34631.3	44779	42383	40439	42533.7	1.05424	0.812167	-0.300152
Zmgn000217	129.02	85.03	130.027	C5H6O4	[M-H]-	Methylenesuccinic acid	Organic acids	Organic acids	97-65-4	B	C00490	ko00660,ko01100	32622	42358	51845	42275	29961	39970	32794	34241.7	38081	39707	55078	44288.7	0.695653	0.809974	-0.304052
pmp000113	389.12	374.1	388.116	C20H20O8	[M+H]+	5-Hydroxy-6,7,8,3',4'-pentamethoxyflavone	Flavonoids	Flavonoid	2174-59-6	B	--	--	13057	11555	14686	13099.3	10656	9957.4	11216	10609.8	12963	14284	12933	13393.3	1.04495	0.80995	-0.304096
mws1050	148.06	88	147.053	C5H9NO4	[M+H]+	O-Acetylserine	Amino acids and derivatives	Amino acids and derivatives	5147-00-2	B	C00979	ko00270,ko00908,ko00920,ko01100,ko01110,ko01200,ko01230,ko04122	969460	746040	746720	820740	691070	644950	654160	663393	735090	792420	748560	758690	0.982394	0.808287	-0.307061
Lmhp001732	263.13	70.07	263.139	C14H18N2O3	[M+H]+	L-Prolyl-L-Phenylalanine	Amino acids and derivatives	Amino acids and derivatives	13589-02-1	B	--	--	29572	26153	42987	32904	32280	22321	25168	26589.7	28581	30654	29612	29615.7	0.626811	0.808098	-0.307397
Lmfn004093	435.13	315.09	436.137	C21H24O10	[M-H]-	Phloretin-4'-O-glucoside (Trilobatin)	Flavonoids	Chalcones	4192-90-9	A	--	--	6584500	7574900	6425000	6.86147e+06	6030500	5545200	5036900	5.53753e+06	6428700	6356600	6155400	6.31357e+06	1.07752	0.807048	-0.309274
pme3200	74	57	73.064	C2H7N3	[M+H]+	1-methylguanidine	Nucleotides and derivatives	Nucleotides and derivatives	471-29-4	B	C02294	--	33413	20542	24861	26272	19049	22761	21687	21165.7	25206	26927	26890	26341	0.716057	0.805636	-0.3118
pmn001523	473.04	169	474.043	C21H14O13	[M-H]-	Trigallic acid	Phenolic acids	Phenolic acids	2131-66-0	B	--	--	2161600	2773100	2867000	2.60057e+06	1998600	2443600	1824200	2088800	2833500	2060700	2298900	2397700	0.863065	0.80321	-0.316152
pmp001280	480.31	339.29	479.301	C23H46NO7P	[M+H]+	3-{[(2-Aminoethoxy)(hydroxy)phosphoryl]oxy}-2-hydroxypropyl-9,12-octadecenoate	Alkaloids	Alkaloids	-	A	--	--	258480	247270	268970	258240	182200	218640	220450	207097	236540	235620	237490	236550	1.11898	0.801954	-0.318408
pmn001553	315.11	153.1	316.116	C14H20O8	[M-H]-	Cimidahurinine	Phenolic acids	Phenolic acids	142542-89-0	A	--	--	32672000	32252000	29300000	31408000	28247000	25501000	21638000	2.51287e+07	26815000	28454000	27378000	27549000	1.04616	0.800072	-0.321798
mws0049	307.08	139	306.074	C15H14O7	[M+H]+	Gallocatechin	Flavonoids	Flavanols	970-73-0	A	C12127	ko00941,ko01110	5087100	3705500	3814300	4202300	3455100	3297300	3309700	3.35403e+06	4005100	4015100	3788800	3.93633e+06	0.945185	0.798142	-0.325282
mws0255	112.05	95	111.043	C4H5N3O	[M+H]+	Cytosine	Nucleotides and derivatives	Nucleotides and derivatives	71-30-7	A	C00380	ko00240,ko01100	262530	288540	302350	284473	213450	244530	222690	226890	282020	307730	266400	285383	1.16073	0.797579	-0.3263
mws0289	480.31	339.29	479.301	C23H46NO7P	[M+H]+	LysoPE 18:1	Lipids	LPE	89576-29-4	A	--	--	263580	237090	264670	255113	176530	213130	217380	202347	240800	238000	234790	237863	1.09588	0.793164	-0.334309
Zmhn002301	325.09	163.04	326.1	C15H18O8	[M-H]-	p-Coumaric acid-4-O-glucoside	Phenolic acids	Phenolic acids	117405-48-8	A	C06739	--	2262500	2672900	2553000	2.49613e+06	1837600	2152100	1924700	1.97147e+06	1771900	2136100	2260200	2.05607e+06	1.12742	0.789808	-0.340426
pmb0998	364.07	152.1	363.058	C10H14N5O8P	[M+H]+	Guanosine 5'-monophosphate	Nucleotides and derivatives	Nucleotides and derivatives	85-32-5	A	C00144	ko00230,ko01100	32620	23593	23457	26556.7	18441	23047	21419	20969	16044	15611	19664	17106.3	0.870204	0.789595	-0.340816
mws2218	195.09	83.06	194.08	C8H10N4O2	[M+H]+	Caffeine	Alkaloids	Alkaloids	58-08-2	A	C07481	ko00232,ko01100,ko01110	4525000	4686200	4227700	4.47963e+06	3469300	3586100	3545700	3533700	4094100	4190300	4199800	4161400	1.25846	0.788837	-0.342201
mws0119	227.2	227.2	228.209	C14H28O2	[M-H]-	Myristic Acid	Lipids	Free fatty acids	544-63-8	B	C06424	ko00061,ko01100	21127000	18815000	19232000	1.97247e+07	16401000	15141000	15087000	15543000	16885000	16610000	16905000	16800000	1.22026	0.787998	-0.343736
Zmhn002422	355.1	193.05	356.11	C16H20O9	[M-H]-	1-O-Feruloyl-D-Glucose	Phenolic acids	Phenolic acids	-	A	C17759	--	584060	627480	607890	606477	450440	511960	471030	477810	494580	507620	581140	527780	1.22699	0.787846	-0.344015
pme3472	271.09	107.6	272.09	C12H16O7	[M-H]-	Arbutin	Phenolic acids	Phenolic acids	497-76-7	B	C06186	ko00010	3095500	3593300	3554100	3414300	2490000	2891400	2686000	2.68913e+06	2660500	3142900	3584400	3.12927e+06	1.14593	0.787609	-0.344449
mws1589	503.16	179	504.169	C18H32O16	[M-H]-	D-Panose	Others	Saccharides and Alcohols	33401-87-5	B	C00713	--	159410	118470	93821	123900	53943	121920	115980	97281	66218	63956	68692	66288.7	0.543586	0.785155	-0.34895
mws2367	299.11	119	300.121	C14H20O7	[M-H]-	Salidroside	Phenolic acids	Phenolic acids	10338-51-9	B	C06046	ko00350,ko01100	36279	39027	40428	38578	29697	29755	31062	30171.3	28155	34465	36547	33055.7	1.25289	0.782087	-0.3546
pme2743	194.08	91	193.074	C10H11NO3	[M+H]+	N-Phenylacetylglycine	Amino acids and derivatives	Amino acids and derivatives	500-98-1	B	C05598	ko00360	35453	68147	39080	47560	34870	36117	40227	37071.3	41825	44038	39688	41850.3	0.580274	0.779465	-0.359445
mws0663	181.07	124	180.065	C7H8N4O2	[M+H]+	1,7-Dimethylxanthine	Nucleotides and derivatives	Nucleotides and derivatives	611-59-6	A	C13747	ko00232,ko01100,ko01110	246110	296710	274690	272503	244440	175500	216240	212060	276940	266290	326050	289760	0.986836	0.778192	-0.361801
pmn001646	865.2	577.1	866.206	C45H38O18	[M-H]-	Procyanidin C1	Tannins	Proanthocyanidins	37064-30-5	B	C17624	--	247000	153390	136800	179063	176260	112520	128130	138970	114640	167820	161620	148027	0.609694	0.776094	-0.365696
pmp001276	677.37	677.37	676.367	C33H56O14	[M+H]+	1-Linolenoyl-rac-glycerol-diglucoside	Lipids	Free fatty acids	-	A	--	--	1320600	1380000	1327700	1.34277e+06	1046100	1046900	1024900	1039300	1295000	1220900	1270900	1.26227e+06	1.29402	0.773999	-0.369596
Lmhn001477	311.04	179.04	312.048	C13H12O9	[M-H]-	2-Caffeoyl-L-tartaric acid (Caftaric acid)	Phenolic acids	Phenolic acids	67879-58-7	B	--	--	88096	91952	113320	97789.3	66842	75714	83403	75319.7	74572	88469	78744	80595	1.02833	0.770224	-0.37665
mws5040	365.11	203.05	364.078	C12H21O11	[M+H]+	Turanose	Others	Saccharides and Alcohols	547-25-1	B	C19636	--	2369600	3043700	3546300	2.98653e+06	2391200	2528600	1978600	2.29947e+06	2926600	3489500	2942000	3.11937e+06	0.878859	0.769945	-0.377173
Lmbn005287	311.22	249.22	312.23	C18H32O4	[M-H]-	7S,8S-DiHODE; (9Z,12Z)-(7S,8S)-Dihydroxyoctadeca-9,12-dienoic acid	Lipids	Free fatty acids	143288-65-7	A	C07354	ko00591	52431	75931	31894	53418.7	40026	43792	39228	41015.3	42927	46144	54072	47714.3	0.486252	0.767809	-0.381181
Lmbn005443	293.21	235.17	294.219	C18H30O3	[M-H]-	13-KODE; (9Z,11E)-13-Oxooctadeca-9,11-dienoic acid	Lipids	Free fatty acids	54739-30-9	A	C14765	ko00591	20751	26651	24296	23899.3	17235	18948	18861	18348	20177	21706	23748	21877	1.11215	0.76772	-0.381348
Lmmp001653	899.2	595.14	898.196	C45H38O20	[M+H]+	Gallocatechin-gallocatechin-catechin	Tannins	Proanthocyanidins	-	A	--	--	430310	341240	362800	378117	328160	260170	280050	289460	348690	354460	322770	341973	1.0534	0.765531	-0.385467
mws1641	165.04	120.02	164.033	C6H4N4O2	[M+H]+	Lumazine	Nucleotides and derivatives	Nucleotides and derivatives	487-21-8	B	C03212	--	10009	9793.2	12896	10899.4	7612.4	9430.6	7927.4	8323.47	11444	8791.9	8892.7	9709.53	1.00483	0.763663	-0.388992
Lmhp010190	522.36	184.07	521.348	C26H52NO7P	[M+H]+	LysoPC 18:1(2n isomer)	Lipids	LPC	-	A	--	--	2128600	2162300	2384000	2.22497e+06	1540700	1775800	1764700	1.69373e+06	2043700	2117700	2126200	2.09587e+06	1.19883	0.76124	-0.393577
mws1014	209.04	149.1	208.037	C10H8O5	[M+H]+	Fraxetin (7,8-Dihydroxy-6-methoxycoumarin)	Lignans and Coumarins	Coumarins	574-84-5	B	C09265	--	877970	712760	928710	839813	548290	620380	748430	639033	791940	477760	604850	624850	0.977986	0.760923	-0.394178
pme0282	165.02	77.04	166.027	C8H6O4	[M-H]-	Phthalic acid	Organic acids	Organic acids	88-99-3	B	C01606	ko01100,ko02010	512130	502170	612170	542157	382200	427950	425850	412000	424990	498090	506120	476400	1.14841	0.759928	-0.396065
pme0137	187.07	125	188.08	C7H12N2O4	[M-H]-	N-Acetyl-L-Glutamine	Amino acids and derivatives	Amino acids and derivatives	2490-97-3	B	--	--	1124400	910780	989560	1.00825e+06	811480	717020	762260	763587	822500	846190	789040	819243	1.15928	0.757341	-0.400985
Lmzn001582	387.17	207.1	388.174	C18H28O9	[M-H]-	5'-Glucosyloxyjasmanic acid	Phenolic acids	Phenolic acids	-	B	--	--	2738200	3794000	3668100	3400100	2272600	2568500	2883800	2.57497e+06	2691400	3461800	3207800	3.12033e+06	0.961724	0.757321	-0.401023
mws0736	189.12	86	188.116	C8H16N2O3	[M+H]+	N-Glycyl-L-leucine	Amino acids and derivatives	Amino acids and derivatives	869-19-2	B	C02155	--	56292	53659	53316	54422.3	42968	40039	40144	41050.3	44113	57968	45754	49278.3	1.27749	0.754292	-0.406805
pmn001518	331.07	169.01	332.074	C13H16O10	[M-H]-	1-O-Galloyl-D-glucose	Tannins	Tannin	58511-73-2	A	C01158	--	15862000	17227000	17143000	16744000	11803000	12357000	13446000	1.25353e+07	13504000	14768000	15274000	1.45153e+07	1.24047	0.748646	-0.417644
mws0383	267.23	267.23	268.24	C17H32O2	[M-H]-	10-Heptadecenoic Acid	Lipids	Free fatty acids	29743-97-3	B	--	--	1345700	903850	782970	1010840	673040	777270	817830	756047	766500	833850	981790	860713	0.797608	0.747939	-0.419007
pme3827	198.08	152.2	197.069	C9H11NO4	[M+H]+	3,4-Dihydroxy-L-phenylalanine (L-Dopa)	Amino acids and derivatives	Amino acids and derivatives	59-92-7	B	C00355	ko00350,ko00950,ko00965,ko01100,ko01110	88907	137660	85774	104114	90430	79422	63262	77704.7	126750	171570	101910	133410	0.786613	0.746345	-0.422086
pmb2857	308.1	146.1	309.106	C11H19NO9	[M-H]-	L-Glutamic acid-O-glycoside	Amino acids and derivatives	Amino acids and derivatives	-	B	--	--	21227	19141	17213	19193.7	16866	7737.1	18341	14314.7	13096	15789	15179	14688	0.698177	0.745803	-0.423133
pme3967	312.13	180	311.123	C12H17N5O5	[M+H]+	2-(Dimethylamino)guanosine	Nucleotides and derivatives	Nucleotides and derivatives	2140-67-2	A	--	--	29017000	31306000	32399000	3.09073e+07	23077000	22938000	22492000	2.28357e+07	27575000	30278000	29606000	29153000	1.27268	0.738843	-0.43666
Lmhp011388	353.27	261.22	352.261	C21H36O4	[M+H]+	2-α-Linolenoyl-glycerol	Lipids	Glycerol ester	55268-58-1	A	--	--	3607700	3934500	4272500	3.93823e+06	2504100	3059100	3121200	2894800	4655700	3939800	4181900	4.25913e+06	1.1407	0.73505	-0.444085
Lmhp011562	353.27	261.22	352.261	C21H36O4	[M+H]+	1-α-Linolenoyl-glycerol	Lipids	Glycerol ester	-	A	--	--	2858400	3285900	3231300	3125200	1970100	2473800	2424700	2.28953e+06	2830900	2621600	2578900	2.67713e+06	1.14589	0.732604	-0.448895
pmn001515	325.06	93	326.064	C14H14O9	[M-H]-	3-Galloylshikimic acid	Phenolic acids	Phenolic acids	110082-91-2	B	--	--	78865	126980	123920	109922	72830	81563	85930	80107.7	85125	93117	97165	91802.3	0.877622	0.72877	-0.456464
Rfmb26201	621.22	417.16	622.226	C30H38O14	[M-H]-	Syringaresinol-4'-O-(6''-acetyl)glucoside	Lignans and Coumarins	Lignans	-	B	--	--	80901	109770	103020	97897	69391	91317	52974	71227.3	79864	84464	68570	77632.7	0.880715	0.727574	-0.458834
pme3732	244.09	112	243.086	C9H13N3O5	[M+H]+	Cytidine	Nucleotides and derivatives	Nucleotides and derivatives	65-46-3	A	C00475	ko00240,ko01100,ko02010	574000	576700	569690	573463	402210	403160	443060	416143	501810	524060	478320	501397	1.27791	0.725667	-0.462621
mws0221	241.03	152	240.024	C6H12N2O4S2	[M+H]+	L-Cystine	Amino acids and derivatives	Amino acids and derivatives	56-89-3	B	C00491	ko00270,ko01100,ko02010	30464	19460	27622	25848.7	18925	20884	16453	18754	8456.1	14787	24101	15781.4	0.926919	0.725531	-0.462892
Hmcn000192	209.07	59.01	210.073	C7H14O7	[M-H]-	Sedoheptulose	Others	Saccharides and Alcohols	3019-74-7	B	C02076	ko00710,ko01100	805400	572960	821280	733213	506470	519880	567210	531187	568130	711900	635570	638533	1.02584	0.724464	-0.465014
pme1201	273.08	167	274.084	C15H14O5	[M-H]-	Phloretin	Flavonoids	Chalcones	60-82-2	B	C00774	ko00941,ko01110	19419	19923	18136	19159.3	10635	15180	15726	13847	18889	15025	20087	18000.3	1.0388	0.722729	-0.468474
pmn001375	535.18	373.13	536.189	C26H32O12	[M-H]-	1-Hydroxypinoresinol-1-O-Glucoside	Lignans and Coumarins	Lignans	81495-71-8	B	--	--	82600	110360	91266	94742	66886	68029	70367	68427.3	97352	101790	85036	94726	1.14523	0.722249	-0.469431
pmb0142	165.1	95.2	164.047	C9H8O3	[M+H]+	Caffeic aldehyde	Phenolic acids	Phenolic acids	141632-15-7	B	C10945	ko00940,ko01110	198770	212230	188640	199880	139140	145100	147670	143970	171090	170740	188160	176663	1.26855	0.720282	-0.473366
pmb0786	180.09	163.06	179.079	C6H13NO5	[M+H]+	D-Glucosamine	Others	Saccharides and Alcohols	3416-24-8	B	C00329	ko00520,ko01100	820010	643400	639000	700803	553940	456400	501800	504047	626810	741730	639140	669227	1.11339	0.719241	-0.475452
mws0582	322.11	130	321.099	C11H19N3O6S	[M+H]+	S-(Methyl)glutathione	Amino acids and derivatives	Amino acids and derivatives	2922-56-7	A	C11347	--	28648	26291	26905	27281.3	9	33508	25070	19529	41300	46089	35794	41061	0.570639	0.715837	-0.482296
Lmdn001925	537.2	375.15	538.205	C26H34O12	[M-H]-	Olivil-4'-O-glucoside	Lignans and Coumarins	Lignans	76880-93-8	B	--	--	61408	62080	62487	61991.7	27534	52933	52588	44351.7	34221	46019	46147	42129	0.855265	0.715446	-0.483086
pmb1754	184	125	184.073	C5H15NO4P+	[M]+	O-Phosphocholine	Alkaloids	Alkaloids	107-73-3	B	C00588	ko00564,ko01100	157830	146850	127730	144137	101970	102250	103220	102480	128280	117140	124860	123427	1.22264	0.710992	-0.492095
pmb2654	460.1	117.9	461.153	C19H27NO12	[M-H]-	Anthranilate-1-O-Sophoroside	Phenolic acids	Phenolic acids	-	B	--	--	613920	477780	465780	519160	382500	405500	318400	368800	407950	355650	464000	409200	1.08158	0.710378	-0.493341
Lmmn004145	675.41	397.14	679.419	C38H60O10	[M-H]-	3-O-(2-O-Acetyl-glucosyl)oleanolic acid	Terpenoids	Triterpene	-	B	--	--	513120	579430	529170	540573	415450	358960	377000	383803	509000	488580	684930	560837	1.23838	0.709993	-0.494123
mws0027	197.05	123	198.053	C9H10O5	[M-H]-	Syringic acid	Phenolic acids	Phenolic acids	530-57-4	B	C10833	--	24277	32774	17117	24722.7	19189	20198	13210	17532.3	11980	24905	19798	18894.3	0.752803	0.70916	-0.495816
pmp001311	627.16	303.1	626.148	C27H30O17	[M+H]+	6-Hydroxykaempferol-7,6-O-Diglucoside	Flavonoids	Flavonols	-	A	--	--	1916700	1998400	1900000	1.93837e+06	1423600	1263900	1423500	1.37033e+06	2095300	1527700	1676100	1.76637e+06	1.26589	0.706953	-0.500315
Hmmp002121	469.12	317.08	468.113	C23H16O11	[M+H]+	Isorhamnetin-3-O-gallate	Flavonoids	Flavonols	-	B	--	--	1317100	1230600	1003100	1183600	796320	1035300	642790	824803	797060	1016400	977760	930407	0.989837	0.69686	-0.52106
pmn001691	327.22	291.2	328.225	C18H32O5	[M-H]-	9,12,13-Trihydroxy-10,15-octadecadienoic acid	Lipids	Free fatty acids	-	A	--	--	41271	52178	41364	44937.7	35469	29730	28479	31226	37988	37688	46672	40782.7	1.13394	0.694874	-0.525177
Lmhp010908	536.37	184.07	535.364	C27H54NO7P	[M+H]+	LysoPC 19:1	Lipids	LPC	-	A	--	--	14330	12815	15157	14100.7	9721.2	9754	9896.6	9790.6	10471	12369	11988	11609.3	1.2575	0.694336	-0.526294
mws0889	135.03	75.01	136.037	C4H8O5	[M-H]-	D-Threonic Acid	Others	Saccharides and Alcohols	3909-12-4	A	C21649	--	8802100	10989000	10159000	9.98337e+06	7280400	6970000	6498800	6916400	8662400	9089100	8428900	8726800	1.21014	0.692792	-0.529505
HJAP148	581.15	287.06	580.142	C26H28O15	[M+H]+	Kaempferol-3-O-sambubioside	Flavonoids	Flavonoid	27661-51-4	B	--	--	1360000	1354700	1510200	1408300	1009200	986320	912580	969367	1341900	996640	1014100	1.11755e+06	1.26483	0.688324	-0.53884
pmn001516	325.06	125	326.064	C14H14O9	[M-H]-	5-Galloylshikimic acid	Phenolic acids	Phenolic acids	95719-51-0	B	--	--	209560	302630	291290	267827	158150	187020	207530	184233	202810	208890	255020	222240	1.03305	0.687883	-0.539766
Lmyp004052	611.14	147.04	610.132	C30H26O14	[M+H]+	Quercetin-3-O-(6''-p-Coumaroyl)galactoside	Flavonoids	Flavonols	-	A	--	--	1005600	949220	609060	854627	653780	535360	551330	580157	610310	773680	826510	736833	0.956125	0.678842	-0.558852
mws0147	117.06	59	118.063	C5H10O3	[M-H]-	β-Hydroxyisovaleric acid	Organic acids	Organic acids	625-08-1	B	C20827	ko00280,ko01100	24610	31072	35072	30251.3	20075	21944	19517	20512	22743	22148	36600	27163.7	1.1283	0.678053	-0.560531
pme1598	463.12	301	464.132	C22H24O11	[M-H]-	Hesperetin-5-O-glucoside	Flavonoids	Dihydroflavonol	69651-80-5	B	--	--	7873400	7720900	6278700	7291000	4769100	5265500	4782000	4.93887e+06	6619800	5215400	5712800	5.84933e+06	1.20497	0.677392	-0.561937
Lmhp008513	677.37	261.22	676.367	C33H56O14	[M+H]+	2-α-Linolenoyl-glycerol-1,3-di-O-glucoside	Lipids	Glycerol ester	-	A	--	--	61507	73800	68806	68037.7	50249	34737	53277	46087.7	53782	47972	65028	55594	1.06063	0.677385	-0.561953
Zmqp002952	773.21	465.1	773.213	C33H41O21+	[M]+	Delphinidin-3-O-rutinoside-7-O-glucoside	Flavonoids	Anthocyanins	-	B	--	--	3748600	3128700	3047500	3.30827e+06	2277900	2143000	2283500	2234800	2493000	2456800	2696800	2.54887e+06	1.2296	0.67552	-0.56593
Lmdp003286	465.1	303.06	464.095	C21H20O12	[M+H]+	Isohyperoside	Flavonoids	Flavonols	35589-21-0	A	--	--	2098700	1956500	2105700	2.05363e+06	1355800	1468200	1332900	1.38563e+06	1701500	1923200	1810900	1.81187e+06	1.27989	0.674723	-0.567633
HJAP005	495.11	333.07	494.105	C22H22O13	[M+H]+	Laricitrin-3-O-glucoside	Flavonoids	Flavonoid	39986-90-8	A	--	--	9470000	6287200	7289200	7.68213e+06	4959000	5353100	5209200	5.17377e+06	6121500	6630500	7399500	6.71717e+06	1.09864	0.67348	-0.570292
mws4170	179.06	59.01	180.063	C6H12O6	[M-H]-	D-Glucose	Others	Saccharides and Alcohols	14431-43-7	A	C00031	ko00010,ko00030,ko00052,ko00500,ko00520,ko00901,ko01100,ko01110,ko02010	8501300	6633300	8807600	7.98073e+06	5390900	5431600	5259300	5360600	5925900	7257900	6689000	6.62427e+06	1.18501	0.671693	-0.574127
Lmhp008744	677.37	261.22	676.367	C33H56O14	[M+H]+	1-α-Linolenoyl-glycerol-2,3-di-O-glucoside	Lipids	Glycerol ester	-	A	--	--	21397	16121	19707	19075	12281	14027	12005	12771	21169	18431	19544	19714.7	1.17136	0.669515	-0.578812
mws1164	179	59	180.063	C6H12O6	[M-H]-	D-Fructose	Others	Saccharides and Alcohols	7660-25-5	A	C05003	--	7675700	6196100	8068500	7.31343e+06	4726600	4973300	4874800	4.85823e+06	5855400	6114100	6348300	6.10593e+06	1.20707	0.664289	-0.590117
Hmyp002656	222.08	130.06	221.068	C11H11NO4	[M+H]+	Methyl dioxindole-3-acetate	Others	Others	57061-18-4	B	--	--	137870	177020	158440	157777	100210	116310	97418	104646	127440	146850	131350	135213	1.19094	0.663254	-0.592367
ML10181668	130.09	84.08	129.079	C6H11NO2	[M+H]+	Cycloleucine	Amino acids and derivatives	Amino acids and derivatives	52-52-8	A	C03969	--	2222900	1887100	1408700	1.83957e+06	1297000	694790	1655600	1.2158e+06	1425300	1403400	1238300	1.35567e+06	0.806092	0.660915	-0.597464
mws0906	341.12	179	342.131	C16H22O8	[M-H]-	Coniferin	Phenolic acids	Phenolic acids	531-29-3	B	C00761	ko00940	1564000	2138300	2224100	1.97547e+06	1182800	1476900	1256800	1305500	1540500	1639300	1561900	1.58057e+06	1.09917	0.660857	-0.597591
Lmhp008885	440.28	299.26	439.27	C20H42NO7P	[M+H]+	LysoPE 15:0(2n isomer)	Lipids	LPE	-	A	--	--	11345	8892.9	8976.1	9738	5650.6	5382.7	8255	6429.43	10731	8308.1	8679.8	9239.63	1.04992	0.660242	-0.598934
HJN110	455.36	455.36	456.36	C30H48O3	[M-H]-	Betulinic acid	Terpenoids	Triterpene	472-15-1	A	C08619	--	71830	41507	45613	52983.3	32088	29111	43254	34817.7	57918	51199	51989	53702	0.91049	0.657144	-0.605719
mws0025	125.02	79.02	126.032	C6H6O3	[M-H]-	Pyrogallol	Phenolic acids	Phenolic acids	87-66-1	B	C01108	--	23299	19724	25596	22873	8906.9	20696	15342	14981.6	17038	18973	25930	20647	0.882079	0.654992	-0.610451
mws0749	137.02	93	138.032	C7H6O3	[M-H]-	4-Hydroxybenzoic acid	Phenolic acids	Phenolic acids	99-96-7	B	C00156	ko00130,ko00790,ko01100,ko01110	148780	130880	173840	151167	84420	103560	108700	98893.3	102730	131800	138660	124397	1.15018	0.654201	-0.612195
Lmhn001386	299.04	167.03	300.048	C12H12O9	[M-H]-	Vnilloyltartaric acid	Phenolic acids	Phenolic acids	-	B	--	--	23122	29271	31110	27834.3	17838	18652	18014	18168	20202	24270	21185	21885.7	1.19449	0.652719	-0.615466
Cmsp004086	303.09	229.08	302.079	C16H14O6	[M+H]+	Dihydrokaempferide	Flavonoids	Flavonols	137225-59-3	B	--	--	1398600	827800	982170	1.06952e+06	719440	632410	740590	697480	916860	840100	954650	903870	1.01886	0.652141	-0.616744
pmp001275	672.42	331.29	671.409	C31H61O14N	[M+H]+	3-Hydroxypropyl palmitate glc-glucosamine	Alkaloids	Alkaloids	-	A	--	--	1080000	1011100	1009400	1033500	721300	664670	633910	673293	898230	883270	933570	905023	1.27758	0.651469	-0.618231
Lmmn003663	329.09	167.04	330.095	C14H18O9	[M-H]-	5-Glucosyloxy-2-Hydroxybenzoic acid methyl ester	Phenolic acids	Phenolic acids	-	A	--	--	1271900	1165300	1229000	1.22207e+06	821840	798380	763200	794473	786010	1037100	1020400	947837	1.28847	0.650106	-0.621252
Lmcn005644	551.08	169.01	552.09	C27H20O13	[M-H]-	Epitheaflagallin-3-O-Gallate	Tannins	Tannin	102067-92-5	B	--	--	14013	12045	16207	14088.3	12007	7786.3	7613.4	9135.57	12673	8534.3	12128	11111.8	1.03753	0.648449	-0.624935
mws5042	223.11	120.09	222.1	C11H14N2O3	[M+H]+	L-Glycyl-L-phenylalanine	Amino acids and derivatives	Amino acids and derivatives	721-66-4	A	--	--	42199	60695	43610	48834.7	37280	28387	28468	31378.3	31032	50252	38953	40079	1.08111	0.642542	-0.638137
mws0230	120.07	74	119.058	C4H9NO3	[M+H]+	L-Threonine	Amino acids and derivatives	Amino acids and derivatives	72-19-5	A	C00188	ko00260,ko00261,ko00290,ko00860,ko00970,ko01100,ko01110,ko01230,ko02010	2380900	2422700	1841400	2215000	1391100	1166700	1667800	1.40853e+06	1805400	1857200	1998800	1.88713e+06	1.1182	0.635907	-0.653113
pmb2640	199.17	181	200.178	C12H24O2	[M-H]-	Lauric acid	Organic acids	Organic acids	143-07-7	A	C02679	ko00061,ko01100,ko01110	15861	15131	15176	15389.3	9867.2	10265	9107.1	9746.43	12570	12208	12998	12592	1.28587	0.633324	-0.658984
Zmhn001926	299.08	137.02	300.084	C13H16O8	[M-H]-	1-O-Salicyl-D-glucose	Phenolic acids	Phenolic acids	60517-74-0	A	--	--	31257000	27142000	30637000	2.96787e+07	18430000	20119000	17441000	1.86633e+07	20981000	25519000	24165000	23555000	1.26158	0.628847	-0.66922
Lmhp009769	466.29	325.27	465.286	C22H44NO7P	[M+H]+	LysoPE 17:1	Lipids	LPE	-	A	--	--	22023	21540	22588	22050.3	10674	13843	17046	13854.3	20665	16424	19350	18813	1.13442	0.628305	-0.670463
pmb3101	175.06	115	176.068	C7H12O5	[M-H]-	2-Isopropylmalic Acid	Organic acids	Organic acids	49601-06-1	A	C02504	ko00290,ko00620,ko01100,ko01110,ko01210,ko01230	9320800	13182000	11886000	1.14629e+07	7038400	7678300	6871500	7.19607e+06	7940700	9614400	9773700	9109600	1.17785	0.627768	-0.671696
pme0040	136.06	119	135.054	C5H5N5	[M+H]+	Adenine	Nucleotides and derivatives	Nucleotides and derivatives	73-24-5	B	C00147	ko00230,ko00908,ko01100	1601400	1811500	1570200	1.66103e+06	1000100	1060000	1062700	1.04093e+06	1339400	1380500	1347900	1.35593e+06	1.27524	0.626678	-0.674203
HJN012	377.16	329.14	378.168	C20H26O7	[M-H]-	4,7,9,9'-Tetrahydroxy-3,3'-dimethoxy-8-O-4'-neolignan	Others	Others	-	A	--	--	264930	246860	215530	242440	140630	176770	138230	151877	193750	202860	220660	205757	1.20012	0.626451	-0.674728
mws0248	243.06	110	244.07	C9H12N2O6	[M-H]-	Uridine	Nucleotides and derivatives	Nucleotides and derivatives	58-96-8	A	C00299	ko00240,ko01100,ko02010	75745	62583	65737	68021.7	46189	42491	38905	42528.3	49379	48201	58507	52029	1.241	0.625217	-0.67757
Lmtn002565	329.11	167.03	330.095	C14H18O9	[M-H]-	1-O-Vanilloyl-D-Glucose	Phenolic acids	Phenolic acids	-	A	C20470	--	1195600	1280700	1257000	1.24443e+06	764590	797510	762490	774863	997420	980430	1014400	997417	1.2962	0.622664	-0.683475
pme1383	170.08	134.1	169.074	C8H11NO3	[M+H]+	Pyridoxine	Others	Vitamin	65-23-6	B	C00314	ko00750,ko01100	2822900	3693000	3530800	3348900	2032500	2089600	2129300	2083800	2408000	2483400	2568200	2.48653e+06	1.22624	0.622234	-0.68447
Lmtp004126	567.1	319.04	566.091	C24H22O16	[M+H]+	Myricetin-3-O-(6''-malony)glucoside	Flavonoids	Flavonols	-	B	--	--	85594	59612	79321	74842.3	47968	45194	46239	46467	71760	59484	60137	63793.7	1.17607	0.620865	-0.687648
mws1610	471.35	471.35	472.355	C30H48O4	[M-H]-	Maslinic acid	Terpenoids	Triterpene	4373-41-5	B	C16939	--	94685	137610	105590	112628	60997	80189	68283	69823	92136	87500	103350	94328.7	1.12777	0.619942	-0.689796
mws0671	120.07	74.1	119.058	C4H9NO3	[M+H]+	L-Homoserine	Organic acids	Organic acids	672-15-1	A	C00263	ko00260,ko00270,ko00300,ko00920,ko01100,ko01110,ko01230	2633000	2584900	2076700	2.43153e+06	1465500	1286400	1768200	1506700	1945400	2124600	1976300	2.01543e+06	1.16627	0.61965	-0.690474
pme0033	137.05	119	136.039	C5H4N4O	[M+H]+	Hypoxanthine	Nucleotides and derivatives	Nucleotides and derivatives	68-94-0	B	C00262	ko00230,ko01100	68068	81011	67799	72292.7	35551	53537	45067	44718.3	56317	63960	50922	57066.3	1.14651	0.618574	-0.692983
pma0134	121.04	93.06	120.042	C4H8O4	[M+H]+	D-(-)-Threose	Others	Saccharides and Alcohols	95-43-2	B	C06463	--	12500	20763	19445	17569.3	5151.6	10214	16913	10759.5	13267	9256.9	13686	12070	0.788397	0.612404	-0.707444
pmb0883	482.32	341.31	481.317	C23H48NO7P	[M+H]+	LysoPE 18:0	Lipids	LPE	69747-55-3	B	--	--	21670	20236	20125	20677	11638	12696	13645	12659.7	19098	14512	14719	16109.7	1.27519	0.612258	-0.707787
pme3033	104.07	86	103.063	C4H9NO2	[M+H]+	N,N-Dimethylglycine	Amino acids and derivatives	Amino acids and derivatives	1118-68-9	B	C01026	ko00260,ko01100	4168400	4709100	4321500	4.39967e+06	2634800	2596000	2835000	2688600	3812700	4152700	3783000	3.91613e+06	1.28158	0.611092	-0.710539
Lmhp009590	508.34	184.07	507.332	C25H50NO7P	[M+H]+	LysoPC 17:1	Lipids	LPC	-	A	--	--	85503	84234	93296	87677.7	50638	50585	59204	53475.7	65355	71152	61064	65857	1.26526	0.609912	-0.713327
mws0061	463.09	300	464.095	C21H20O12	[M-H]-	Quercetin-3-O-galactoside (Hyperin)	Flavonoids	Flavonols	482-36-0	A	C10073	--	3464500	3762100	3714500	3.64703e+06	2360100	2273200	2021900	2218400	2954500	3002100	2675200	2.87727e+06	1.27521	0.608275	-0.717204
Lmhp009187	440.28	299.26	439.27	C20H42NO7P	[M+H]+	LysoPE 15:0	Lipids	LPE	-	A	--	--	11805	12973	12800	12526	7990.1	8114	6666.6	7590.23	9139	8928.4	9428.5	9165.3	1.25687	0.605958	-0.72271
mws0054	289.07	245	290.079	C15H14O6	[M-H]-	Catechin	Flavonoids	Flavanols	154-23-4	A	C06562	ko00941,ko01110	15025000	12061000	13634000	1.35733e+07	8144300	8249700	8234300	8.20943e+06	10867000	11685000	12492000	1.16813e+07	1.26319	0.604821	-0.725421
mws0352	179.06	164	180.065	C7H8N4O2	[M-H]-	Theophylline	Alkaloids	Alkaloids	58-55-9	A	C07130	ko00232,ko01100,ko01110	2319900	2648700	2720600	2.56307e+06	1443500	1694700	1499400	1.54587e+06	1900500	2128300	2153100	2.06063e+06	1.25743	0.603132	-0.729455
pmn001687	295.05	163.04	296.053	C13H12O8	[M-H]-	Cis-Coutaric acid	Phenolic acids	Phenolic acids	67920-37-0	B	--	--	63635	54294	79885	65938	47553	30487	40941	39660.3	31913	44616	41388	39305.7	1.0826	0.601479	-0.733413
mws0091	463.09	300.03	464.095	C21H20O12	[M-H]-	Quercetin-3-O-glucoside (Isoquercitrin)	Flavonoids	Flavonols	482-35-9	A	C05623	ko00944,ko01100,ko01110	3513400	3320800	3546600	3.46027e+06	2236900	2188200	1813700	2079600	3220100	3467000	2475400	3.05417e+06	1.25863	0.600994	-0.734577
pmb2653	649.1	145	650.227	C24H42O20	[M-H]-	D(+)-Melezitose O-rhamnoside	Others	Saccharides and Alcohols	-	B	--	--	19320	11824	15737	15627	9556.3	11116	7293.6	9321.97	12421	13879	17498	14599.3	1.05085	0.59653	-0.745335
pmb0464	458.1	116.3	457.143	C16H27NO14	[M+H]+	L-Aspartic acid-O-diglucoside	Amino acids and derivatives	Amino acids and derivatives	-	B	--	--	1396100	1362700	1335700	1.36483e+06	778530	771120	890010	813220	1052100	1066100	1227200	1.11513e+06	1.28142	0.595838	-0.747007
pmb0789	332.13	152.07	331.127	C14H21NO8	[M+H]+	Pyridoxine-5'-O-glucoside	Others	Vitamin	-	B	C03996	--	2528800	2869800	2978800	2.79247e+06	1590500	1557500	1841500	1.66317e+06	1806000	1975400	2095900	1959100	1.25517	0.595591	-0.747607
mws1060	267.07	135	268.081	C10H12N4O5	[M-H]-	9-(Arabinosyl)hypoxanthine	Nucleotides and derivatives	Nucleotides and derivatives	7013-16-3	A	--	--	119830	115370	115150	116783	65632	65653	77333	69539.3	82358	90767	86727	86617.3	1.27384	0.595456	-0.747933
mws1066	579.17	271	580.179	C27H32O14	[M-H]-	Naringenin-7-O-Rutinoside(Narirutin)	Flavonoids	Dihydroflavone	14259-46-2	B	C09793	--	37790	13774	19726	23763.3	17059	13078	11989	14042	15823	17880	11764	15155.7	0.758803	0.59091	-0.758989
Hmln002806	335.08	179.03	336.085	C16H16O8	[M-H]-	5-O-Caffeoylshikimic acid	Phenolic acids	Phenolic acids	180981-12-8	B	C10434	ko00940,ko00941,ko00945,ko01100,ko01110	24956	18432	22763	22050.3	13751	13451	11728	12976.7	16105	19448	17571	17708	1.21476	0.588502	-0.764881
Lmzp002365	465.14	303.09	464.131	C22H24O11	[M+H]+	Hesperetin-7-O-glucoside	Flavonoids	Flavonoid	31712-49-9	B	C16422	ko00941	2963400	4050200	3349500	3.45437e+06	2354800	2425600	1318200	2.03287e+06	3154700	2988300	3219400	3120800	1.0277	0.588492	-0.764906
Lmlp003531	449.11	287.06	448.101	C21H20O11	[M+H]+	Luteolin-3'-O-glucoside	Flavonoids	Flavonoid	5154-41-6	A	--	--	9184100	11566000	10407000	10385700	5951000	6709100	5670500	6110200	8963500	8872700	8919300	8918500	1.24318	0.588328	-0.765307
Hmqn003268	303.05	151.03	304.059	C15H12O7	[M-H]-	5,7,3',4',5'-Pentahydroxydihydroflavone	Flavonoids	Dihydroflavone	-	A	--	--	620450	503020	471930	531800	272110	413410	247650	311057	400360	429170	487490	439007	1.09792	0.584913	-0.773706
mws0491	122.1	105	121.089	C8H11N	[M+H]+	Phenethylamine	Alkaloids	Alkaloids	64-04-0	B	C05332	ko00360,ko01100	3992500	3978200	4468300	4.14633e+06	2415900	2261700	2553600	2410400	3370700	3284200	3363500	3.33947e+06	1.28029	0.581333	-0.782564
pme1178	284.1	152	283.092	C10H13N5O5	[M+H]+	Guanosine	Nucleotides and derivatives	Nucleotides and derivatives	118-00-3	A	C00387	ko00230,ko01100,ko02010	6700900	6142700	6684700	6.50943e+06	3887100	3755000	3708400	3783500	4809900	5245100	5243000	5.09933e+06	1.29482	0.581233	-0.782811
mws1077	355.1	193.05	354.095	C16H18O9	[M+H]+	Scopoletin-7-O-glucoside (Scopolin)	Lignans and Coumarins	Coumarins	531-44-2	A	C01527	ko00940,ko01110	235050	216950	161420	204473	106330	121100	126450	117960	159750	177110	174240	170367	1.1813	0.576897	-0.793615
pme3184	332.08	136	331.068	C10H14N5O6P	[M+H]+	2'-Deoxyadenosine-5'-monophosphate	Nucleotides and derivatives	Nucleotides and derivatives	653-63-4	B	C00360	ko00230,ko01100	609470	671740	770230	683813	408660	388060	385250	393990	530230	495890	518390	514837	1.26264	0.576166	-0.795444
mws0675	335.06	123	334.057	C11H15N2O8P	[M+H]+	β-Nicotinamide mononucleotide	Nucleotides and derivatives	Nucleotides and derivatives	1094-61-7	B	C00455	ko00760,ko01100	137060	66681	110290	104677	56353	45049	77268	59556.7	73778	80895	104050	86241	0.935591	0.568957	-0.81361
pmn001534	787.1	617.08	788.107	C34H28O22	[M-H]-	1,2,3,6-Tetra-O-Galloyl-D-Glucose	Tannins	Tannin	79886-50-3	B	C04516	--	15358	11648	22456	16487.3	7055.9	11527	9533.9	9372.27	9588.4	10631	19398	13205.8	0.984784	0.568453	-0.814888
pmn001371	549.2	387.15	550.205	C27H34O12	[M-H]-	Eucommin A	Lignans and Coumarins	Lignans	99633-12-2	A	C10560	--	54421	59027	40506	51318	28111	29692	28814	28872.3	34798	47937	48378	43704.3	1.20538	0.562616	-0.829777
Lmmp003783	479.09	303.05	478.075	C21H18O13	[M+H]+	Quercetin-3-O-glucuronide	Flavonoids	Flavonols	22688-79-5	B	--	--	18214	22552	15827	18864.3	11402	10623	9727.2	10584.1	20342	21548	20815	20901.7	1.21177	0.561062	-0.833767
Zmyp000878	284.1	152.06	283.092	C10H13N5O5	[M+H]+	2-Hydroxyadenosine	Nucleotides and derivatives	Nucleotides and derivatives	1818-71-9	A	C08432	--	9671600	9390100	9864500	9.64207e+06	5748900	5317700	5148800	5.40513e+06	6996000	7358100	8093600	7.48257e+06	1.29401	0.560578	-0.835012
pme3083	164.04	120	165.043	C8H7NO3	[M-H]-	2-(Formylamino)benzoic acid	Phenolic acids	Phenolic acids	3342-77-6	B	C05653	ko00380,ko01100	15135	11586	9	8910	9	14931	9	4983	17489	18574	15190	17084.3	0.424546	0.559259	-0.838411
pme3968	166.07	149.05	165.065	C6H7N5O	[M+H]+	7-Methylguanine	Nucleotides and derivatives	Nucleotides and derivatives	578-76-7	A	C02242	--	413340	370000	411360	398233	223660	216220	222350	220743	283100	306000	304090	297730	1.29314	0.554307	-0.851244
pme3011	104.07	68.8	103.063	C4H9NO2	[M+H]+	γ-Aminobutyric acid	Organic acids	Organic acids	56-12-2	B	C00334	ko00250,ko00330,ko00410,ko00650,ko00760,ko01100	5319600	5844900	5635100	5.59987e+06	2910400	2977400	3395600	3.09447e+06	4593200	5250500	4789900	4.87787e+06	1.28109	0.552596	-0.855702
pmb0751	321.1	147.3	320.09	C16H16O7	[M+H]+	Trans-5-O-(p-Coumaroyl)shikimate	Phenolic acids	Phenolic acids	-	B	C02947	ko00940,ko00941,ko00945,ko01100,ko01110	101020	111300	98564	103628	46684	58101	66278	57021	56204	76930	87179	73437.7	1.22615	0.550247	-0.861849
pmb0069	122	105	121.053	C7H7NO	[M+H]+	Benzamide	Phenolic acids	Phenolic acids	55-21-0	B	C09815	--	1021900	901710	1179200	1034270	558310	548620	582820	563250	830350	794940	845070	823453	1.26047	0.544587	-0.876766
mws0046	579.17	271.06	580.179	C27H32O14	[M-H]-	Naringenin-7-O-Neohesperidoside(Naringin)	Flavonoids	Dihydroflavone	10236-47-2	B	C09789	ko00941	161780	84546	89736	112021	57753	55408	69823	60994.7	89595	69721	96904	85406.7	1.03197	0.544495	-0.87701
mws1299	449.11	299.2	448.101	C21H20O11	[M+H]+	Luteolin-8-C-glucoside (Orientin)	Flavonoids	Flavonoid carbonoside	28608-75-5	A	C10114	--	1062400	546450	277570	628807	321730	334650	363610	339997	596780	462800	317580	459053	0.674959	0.540701	-0.887096
mws0146	138.05	78	137.048	C7H7NO2	[M+H]+	Nicotinic Acid Methyl Ester(Methyl Nicotinate)	Alkaloids	Alkaloids	93-60-7	B	--	--	128070	96935	75595	100200	44119	68425	49480	54008	67192	72674	72642	70836	1.0894	0.539002	-0.891637
Zmhn003297	495.08	343.07	496.085	C21H20O14	[M-H]-	3-O-Digalloyl quinic acid	Phenolic acids	Phenolic acids	-	B	--	--	5542800	8250200	6522200	6.77173e+06	3587600	3356000	3918900	3.62083e+06	4874100	5627900	5384600	5.29553e+06	1.20839	0.534698	-0.903203
pme1292	167.1	123.04	168.042	C8H8O4	[M-H]-	Homogentisic acid	Phenolic acids	Phenolic acids	451-13-8	B	C00544	ko00130,ko00350,ko01100	177520	201240	226330	201697	112830	99969	110510	107770	163640	134750	165480	154623	1.26316	0.534316	-0.904236
pme2266	245.1	227	244.088	C10H16N2O3S	[M+H]+	Biotin	Others	Vitamin	58-85-5	B	C00120	ko00780,ko01100,ko02010	242810	275900	226690	248467	113450	139660	142960	132023	128580	162020	195290	161963	1.24982	0.531352	-0.912259
pmb1096	118.07	91	117.058	C8H7N	[M+H]+	Indole	Alkaloids	Plumerane	120-72-9	A	C00463	ko00380,ko00400,ko00402,ko01100,ko01110	19873	25588	14256	19905.7	11871	7287.3	12572	10576.8	16721	18043	18850	17871.3	1.03398	0.531345	-0.912281
pme1173	137.05	110	136.039	C5H4N4O	[M+H]+	Allopurinol	Nucleotides and derivatives	Nucleotides and derivatives	315-30-0	B	--	--	41342	62102	44185	49209.7	26013	27325	24620	25986	37460	32334	41820	37204.7	1.20322	0.528067	-0.921207
pme0006	116.07	70.1	115.063	C5H9NO2	[M+H]+	L-Proline	Amino acids and derivatives	Amino acids and derivatives	147-85-3	B	C00148	ko00330,ko00332,ko00970,ko01100,ko01110,ko01230,ko02010	8207100	8503200	7560400	8.09023e+06	4385000	4146200	4279900	4.27037e+06	6387300	6231700	6122600	6247200	1.29404	0.527842	-0.921821
mws0567	146.09	87	145.085	C5H11N3O2	[M+H]+	4-Guanidinobutyric acid	Organic acids	Organic acids	463-00-3	B	C01035	ko00330,ko01100	1581600	1329600	1195800	1369000	750310	711700	679160	713723	1017200	1046200	988010	1.01714e+06	1.25924	0.521346	-0.939686
Lmhp008440	438.26	297.24	437.254	C20H40NO7P	[M+H]+	LysoPE 15:1	Lipids	LPE	-	A	--	--	8177	6996.6	7812.7	7662.1	3522.3	4445.5	3966.7	3978.17	7582.9	6233.5	6489	6768.47	1.26519	0.519201	-0.945636
Lmpn006208	461.11	315.05	462.116	C22H22O11	[M-H]-	8-Methoxykaempferol-7-O-rhamnoside	Flavonoids	Flavonols	-	B	--	--	71878	121940	68922	87580	49384	43283	43007	45224.7	64228	64676	73944	67616	1.11606	0.516381	-0.953492
Lmqp002170	773.21	449.11	772.206	C33H40O21	[M+H]+	Kaempferol-3-O-sophorotrioside	Flavonoids	Flavonols	80714-53-0	B	C12635	ko00944	27617	36487	37149	33751	13709	17415	20590	17238	19430	27041	25891	24120.7	1.18816	0.51074	-0.969338
pme1228	221.09	204	220.085	C11H12N2O3	[M+H]+	5-Hydroxy-L-tryptophan	Amino acids and derivatives	Amino acids and derivatives	56-69-9	B	C00643	ko00380,ko01100	46044	45294	48119	46485.7	23781	29006	17576	23454.3	29614	42636	42965	38405	1.20396	0.50455	-0.986931
pmb3041	521.09	329.2	522.101	C23H22O14	[M-H]-	Tricin-7-O-saccharic acid	Flavonoids	Flavonoid	-	B	--	--	172260	115110	102580	129983	58780	74177	62929	65295.3	85539	108260	108700	100833	1.15924	0.502336	-0.993275
mws0668	283.07	151	284.076	C10H12N4O6	[M-H]-	Xanthosine	Nucleotides and derivatives	Nucleotides and derivatives	146-80-5	A	C01762	ko00230,ko00232,ko01100,ko01110,ko02010	942850	856170	789690	862903	447940	400220	429130	425763	480540	607130	629920	572530	1.28447	0.493408	-1.01915
mws0256	118.09	72.1	117.079	C5H11NO2	[M+H]+	L-Valine	Amino acids and derivatives	Amino acids and derivatives	72-18-4	B	C00183	ko00280,ko00290,ko00311,ko00460,ko00770,ko00966,ko00970,ko01100,ko01110,ko01210,ko01230,ko02010	10795000	11119000	11771000	1.12283e+07	5633000	5061300	5436500	5.37693e+06	8054800	8032400	8581100	8.22277e+06	1.29578	0.478872	-1.06229
Lmjp003655	463.12	301.08	462.116	C22H22O11	[M+H]+	6-C-MethylKaempferol-3-glucoside	Flavonoids	Flavonoid	-	A	--	--	6554700	5827400	5046300	5.80947e+06	2279700	2971400	2979100	2743400	4593800	4371100	4556400	4507100	1.24456	0.472229	-1.08244
pmb0818	206.1	147.5	205.074	C11H11NO3	[M+H]+	Methoxyindoleacetic acid	Alkaloids	Plumerane	3471-31-6	B	C05660	ko00380	294840	299720	343840	312800	153000	132840	156530	147457	253950	221060	261110	245373	1.28103	0.471409	-1.08495
pme3034	131.03	69.03	132.042	C5H8O4	[M-H]-	Ethylmalonic acid	Organic acids	Organic acids	601-75-2	B	--	--	10140	17311	19240	15563.7	8723.6	7845.4	5356.6	7308.53	12100	12121	11962	12061	1.08431	0.469589	-1.09053
mws0058	299.06	284	300.063	C16H12O6	[M-H]-	Diosmetin (5,7,3'-Trihydroxy-4'-methoxyflavone)	Flavonoids	Flavonoid	520-34-3	B	C10038	--	48506	26844	29750	35033.3	17682	13433	17747	16287.3	22830	30276	27750	26952	1.14071	0.46491	-1.10498
pmb0501	131.13	114.1	130.122	C5H14N4	[M+H]+	Agmatine	Alkaloids	Phenolamine	306-60-5	B	C00179	ko00330,ko01100	178700	109560	131570	139943	63386	52555	77010	64317	108650	121900	123640	118063	1.17993	0.459593	-1.12157
mws0227	132.1	86.2	131.095	C6H13NO2	[M+H]+	L-Leucine	Amino acids and derivatives	Amino acids and derivatives	61-90-5	A	C00123	ko00280,ko00290,ko00966,ko00970,ko01100,ko01110,ko01210,ko01230,ko02010	33693000	38918000	34227000	3.56127e+07	17023000	16032000	15867000	1.63073e+07	24897000	25300000	25621000	2.52727e+07	1.29258	0.457908	-1.12687
pme2693	131.12	114.09	130.111	C6H14N2O	[M+H]+	N-Acetylputrescine	Alkaloids	Phenolamine	18233-70-0	B	C02714	ko00330,ko01100	173940	108740	136030	139570	58453	59407	73306	63722	111940	116290	122070	116767	1.21041	0.456559	-1.13113
pme0256	151.03	151	152.033	C5H4N4O2	[M-H]-	Xanthine	Nucleotides and derivatives	Nucleotides and derivatives	69-89-6	B	C00385	ko00230,ko00232,ko01100,ko01110	729160	783070	662310	724847	392900	358770	240470	330713	443370	448550	578820	490247	1.21334	0.456253	-1.13209
mws0258	132.1	86	131.095	C6H13NO2	[M+H]+	L-Isoleucine	Amino acids and derivatives	Amino acids and derivatives	73-32-5	A	C00407	ko00280,ko00290,ko00460,ko00960,ko00966,ko00970,ko01100,ko01110,ko01210,ko01230,ko02010	34671000	41162000	34867000	36900000	18052000	15881000	16455000	16796000	25685000	26512000	26481000	26226000	1.28429	0.455176	-1.1355
pmp000579	463.12	301.07	462.116	C22H22O11	[M+H]+	Diosmetin-7-O-galactoside	Flavonoids	Flavonoid	-	A	--	--	6636200	5623000	4898400	5719200	2261200	2796800	2742300	2600100	4886500	4586600	4256600	4.57657e+06	1.25405	0.454627	-1.13725
Lmdp003808	317.07	302.04	316.058	C16H12O7	[M+H]+	Azaleatin (5-O-Methylquercetin)	Flavonoids	Flavonols	529-51-1	A	C10022	--	137330	161220	70767	123106	74407	36941	55181	55509.7	93935	89749	112900	98861.3	1.00194	0.450911	-1.14909
pmp000682	538.22	359.14	520.168	C26H32O11	[M+NH4]+	Matairesinol-4'-O-glucoside (Matairesinoside)	Lignans and Coumarins	Lignans	23202-85-9	A	--	--	14545000	17444000	18379000	1.67893e+07	6701000	7746700	8088800	7.51217e+06	12256000	12204000	11763000	1.20743e+07	1.27101	0.447437	-1.16024
Hmmp001310	188.07	118.07	187.063	C11H9NO2	[M+H]+	3-Indoleacrylic acid	Alkaloids	Alkaloids	1204-06-4	B	C21283	--	8004900	8411300	8919000	8.44507e+06	4178200	3411800	3688100	3.75937e+06	5438600	6122800	6299700	5953700	1.28638	0.445155	-1.16762
Lmdp004307	463.16	301.11	462.152	C23H26O10	[M+H]+	Farrerol-7-O-glucoside	Flavonoids	Dihydroflavone	885044-12-2	B	--	--	19056	22701	20054	20603.7	27227	9	9	9081.67	24332	23375	21324	23010.3	0.897499	0.440779	-1.18187
HJN037	183.03	124.02	184.037	C8H8O5	[M-H]-	4-O-Methylgallic Acid	Phenolic acids	Phenolic acids	4319-02-2	B	--	--	37904000	49755000	40428000	4.26957e+07	19359000	18158000	18768000	1.87617e+07	26741000	29738000	32188000	2.95557e+07	1.27641	0.439428	-1.1863
pmp001198	132.1	57.1	131.095	C6H13NO2	[M+H]+	6-Deoxyfagomine	Alkaloids	Alkaloids	197449-09-5	A	--	--	1069400	1084700	1007000	1053700	502520	408380	475520	462140	717230	723520	783890	741547	1.28713	0.438588	-1.18906
Lmjp004941	301.07	286.05	300.063	C16H12O6	[M+H]+	Rhamnocitrin (7-Methylkaempferol)	Flavonoids	Flavonoid	569-92-6	B	C17059	--	32804	17420	21281	23835	11450	9718.4	10018	10395.5	21683	16662	17069	18471.3	1.17294	0.436143	-1.19713
mws1038	277.12	146	278.13	C11H22N2O4S	[M-H]-	Pantetheine	Others	Others	496-65-1	A	C00831	ko00332,ko00770,ko01110	14810	18965	21974	18583	6851.9	9604.7	7792	8082.87	9819	15472	15883	13724.7	1.22439	0.43496	-1.20104
Lmjp002906	479.12	317.07	478.111	C22H22O12	[M+H]+	Rhamnetin-3-O-Glucoside	Flavonoids	Flavonols	27875-34-9	A	--	--	1295900	1479700	1201300	1.32563e+06	1134800	589930	9	574913	798170	1048300	1061100	969190	0.640618	0.433689	-1.20527
pmn001519	335.04	124	336.048	C15H12O9	[M-H]-	Galloyl Methyl gallate	Tannins	Tannin	-	A	--	--	63164	97202	77142	79169.3	43417	28113	31455	34328.3	52119	61456	72993	62189.3	1.1974	0.433606	-1.20554
pmb0801	346.11	184.1	345.106	C14H19NO9	[M+H]+	4-Pyridoxic acid-O-glucoside	Others	Vitamin	-	B	--	--	757950	789160	816820	787977	336410	328280	356910	340533	430160	540750	605910	525607	1.29942	0.432162	-1.21036
pmb0752	369.12	177.1	368.111	C17H20O9	[M+H]+	3-O-Feruloylquinic acid	Phenolic acids	Phenolic acids	1899-29-2	B	C02572	--	26840	13202	19288	19776.7	8564.5	8068.1	8729.9	8454.17	19548	15755	12051	15784.7	1.16157	0.427482	-1.22606
Hmcp002207	479.12	317.06	478.111	C22H22O12	[M+H]+	Isorhamnetin-7-O-glucoside (Brassicin)	Flavonoids	Flavonols	6743-96-0	A	--	--	8371200	7811000	7445700	7.87597e+06	3295000	3453700	3328200	3.35897e+06	6327800	6188700	6032700	6.18307e+06	1.29861	0.426483	-1.22944
pmb0782	86.1	69.2	85.089	C5H11N	[M+H]+	Piperidine	Alkaloids	Alkaloids	110-89-4	B	C01746	ko00960	835770	953080	774120	854323	421180	327580	332980	360580	536340	583470	582470	567427	1.26923	0.422065	-1.24446
Lmbp000123	164.07	56.05	163.067	C6H13NO2S	[M+H]+	L-Homomethionine	Amino acids and derivatives	Amino acids and derivatives	25148-30-5	B	C17213	ko00966,ko01110,ko01210	118910	149690	89106	119235	48746	42974	59252	50324	72113	67949	79119	73060.3	1.20258	0.422056	-1.24449
pmp000001	301.07	286.05	300.063	C16H12O6	[M+H]+	Hispidulin (5,7,4'-Trihydroxy-6-methoxyflavone)	Flavonoids	Flavonoid	1447-88-7	B	C10058	--	32724	19587	18794	23701.7	11004	8666.2	10316	9995.4	11748	16881	21690	16773	1.18424	0.421717	-1.24565
HJN086	449.11	287.06	450.116	C21H22O11	[M-H]-	Eriodictyol-3'-O-glucoside	Flavonoids	Dihydroflavone	-	B	--	--	422010	265510	294900	327473	158450	126950	128880	138093	242740	196150	244360	227750	1.22245	0.421693	-1.24573
mws0473	131.03	87.05	132.042	C5H8O4	[M-H]-	2-Methylsuccinic acid	Organic acids	Organic acids	498-21-5	A	--	--	572970	600670	627710	600450	225050	234900	299450	253133	478000	482420	410550	456990	1.27451	0.421573	-1.24615
pma3649	132.1	86.1	131.058	C5H9NO3	[M+H]+	5-Aminolevulinate	Alkaloids	Alkaloids	106-60-5	B	C00430	ko00260,ko00860,ko01100,ko01110,ko02010	13658000	17187000	12369000	1.44047e+07	6802900	5367700	6023300	6.06463e+06	8731800	8763100	10020000	9.17163e+06	1.25604	0.421019	-1.24804
mws0574	103.04	57.03	104.047	C4H8O3	[M-H]-	2-Hydroxyisobutyric acid	Organic acids	Organic acids	594-61-6	B	C21297	--	311020	366360	321980	333120	155530	145130	117940	139533	217830	231590	266220	238547	1.27289	0.418868	-1.25543
pmn001628	481.06	275	482.07	C20H18O14	[M-H]-	4,6-(S)-Hexahydroxydiphenoyl-D-glucose	Phenolic acids	Phenolic acids	23094-68-0	B	--	--	161000	245050	215730	207260	92296	78780	84435	85170.3	131730	157420	152800	147317	1.24759	0.410935	-1.28302
pme2598	167.03	123.04	168.042	C8H8O4	[M-H]-	3,4-Dihydroxybenzeneacetic acid	Phenolic acids	Phenolic acids	102-32-9	B	C01161	ko00350,ko01100	197110	187570	212980	199220	76410	74659	94319	81796	90487	124240	187030	133919	1.28137	0.410581	-1.28426
Lmdp004267	611.14	147.04	610.132	C30H26O14	[M+H]+	Quercetin-3-O-(6''-p-Coumaroyl)glucoside	Flavonoids	Flavonols	-	A	--	--	338090	347370	303480	329647	146860	126660	127770	133763	209410	282860	273610	255293	1.29093	0.405778	-1.30124
pme0309	183.03	124	184.037	C8H8O5	[M-H]-	3-O-Methylgallic Acid	Tannins	Tannin	3934-84-7	B	C05616	--	13833000	17554000	15240000	1.55423e+07	6272700	6137800	6430700	6280400	9208700	10252000	10969000	1.01432e+07	1.28765	0.404083	-1.30727
Lmcn003163	579.08	289.07	580.085	C28H20O14	[M-H]-	Epitheaflavic acid-3-O-Gallate	Tannins	Tannin	34218-97-8	B	--	--	15079000	9302300	10487000	1.16228e+07	4396500	4982900	4610700	4.66337e+06	6334700	6265600	7313600	6.63797e+06	1.236	0.401227	-1.31751
mws0011	371.13	209	372.142	C17H24O9	[M-H]-	Syringin	Phenolic acids	Phenolic acids	118-34-3	B	C01533	ko00940	1191100	1363700	1588500	1381100	685500	452920	497410	545277	747500	965520	868860	860627	1.24162	0.394813	-1.34076
pmb1912	474.17	327	473.166	C20H23N7O7	[M+H]+	10-Formyltetrahydrofuran	Alkaloids	Alkaloids	2800-34-2	B	C00234	ko00670,ko00970,ko01100,ko01200	57999	56880	43801	52893.3	21238	20177	20800	20738.3	30712	42136	37063	36637	1.27859	0.392078	-1.35079
mws0972	131.07	85	132.079	C6H12O3	[M-H]-	6-Hydroxyhexanoic acid	Organic acids	Organic acids	1191-25-9	B	C06103	--	27922	29243	17682	24949	13589	8713.6	5880.4	9394.33	23043	22633	25976	23884	1.13075	0.376541	-1.40912
pmp000589	551.1	303.05	550.096	C24H22O15	[M+H]+	Quercetin-7-O-(6''-malonyl)glucoside*	Flavonoids	Flavonols	-	A	--	--	7547600	4919300	5485500	5.98413e+06	2353700	2262000	2045100	2.22027e+06	4170900	4643200	4770700	4.52827e+06	1.25662	0.371026	-1.43041
mws0282	203.08	116.05	204.09	C11H12N2O2	[M-H]-	L-Tryptophan	Amino acids and derivatives	Amino acids and derivatives	73-22-3	A	C00078	ko00260,ko00380,ko00400,ko00901,ko00966,ko00970,ko00998,ko01100,ko01110,ko01210,ko01230	2214200	2627600	2855800	2.56587e+06	946050	922990	966610	945217	1470800	1728500	1786700	1662000	1.28846	0.368381	-1.44073
Lmhn005088	593.09	289.07	594.101	C29H22O14	[M-H]-	7,3'-Di-O-gallyoltricetiflavan	Flavonoids	Flavanols	-	A	--	--	70693	113680	82136	88836.3	36231	39402	22409	32680.7	52009	71791	81880	68560	1.19094	0.367875	-1.44271
Lmmn003398	489.11	285.04	490.111	C23H22O12	[M-H]-	Kaempferol-3-O-(6''-acetyl)glucoside	Flavonoids	Flavonols	-	B	--	--	2041500	2405400	2462100	2303000	741570	1063100	727890	844187	1100400	1614700	1877400	1.53083e+06	1.25889	0.36656	-1.44788
mws0913	447.09	285	448.101	C21H20O11	[M-H]-	Kaempferol-3-O-galactoside (Trifolin)	Flavonoids	Flavonols	23627-87-4	A	C12626	ko00944	2377200	2645400	2409900	2477500	877640	983970	788620	883410	1745100	1920400	1984900	1.88347e+06	1.29108	0.356573	-1.48773
mws4171	183.03	107.01	184.037	C8H8O5	[M-H]-	2,4,6-Trihydroxybenzoic acid methyl ester	Phenolic acids	Phenolic acids	3147-39-5	B	--	--	13907	6836.2	7923.1	9555.43	2896.2	3588	3452.9	3312.37	7524.1	8896.4	5084.3	7168.27	1.1906	0.346647	-1.52846
mws0250	182.08	136.1	181.074	C9H11NO3	[M+H]+	L-Tyrosine	Amino acids and derivatives	Amino acids and derivatives	60-18-4	A	C00082	ko00130,ko00261,ko00350,ko00360,ko00400,ko00460,ko00730,ko00940,ko00950,ko00965,ko00966,ko00970,ko00998,ko01100,ko01110,ko01210,ko01230	4913900	5607000	4910600	5.14383e+06	1809300	1769000	1680900	1.75307e+06	2911400	3002300	3482000	3131900	1.29806	0.340809	-1.55296
pme1816	353.09	191	354.095	C16H18O9	[M-H]-	Neochlorogenic acid (5-O-Caffeoylquinic acid)	Phenolic acids	Phenolic acids	906-33-2	A	C17147	--	1939100	1844000	1825100	1869400	596460	694240	600290	630330	1079900	1184900	1331900	1198900	1.29742	0.337183	-1.5684
mws0178	353.09	191.01	354.095	C16H18O9	[M-H]-	Chlorogenic acid	Phenolic acids	Phenolic acids	327-97-9	A	C00852	ko00940,ko00941,ko00945,ko01110	1682300	1370000	1451800	1.50137e+06	534880	549320	418080	500760	962560	1065700	1000900	1009720	1.2803	0.333536	-1.58409
Lmhn001773	416.06	179.03	415.054	C19H13NO10	[M-H]-	Caffeoylnicotinoyltartaric acid	Phenolic acids	Phenolic acids	-	B	--	--	15554	18971	12078	15534.3	4874.1	6471.5	4120	5155.2	8375	10188	16040	11534.3	1.23551	0.331858	-1.59136
Lmhn005475	593.09	289.07	594.101	C29H22O14	[M-H]-	7,4'-Di-O-galloyltricetiflavan	Flavonoids	Flavanols	-	A	--	--	1521500	1819300	1620500	1.65377e+06	484180	544070	594860	541037	1114100	1086900	1213500	1.13817e+06	1.29025	0.327154	-1.61196
Lmmp003672	593.17	441.11	592.158	C31H28O12	[M+H]+	8,8'-Methylenebiscatechin	Flavonoids	Flavanols	81555-08-0	B	--	--	102070	106980	129510	112853	32936	35237	42560	36911	66630	62043	39176	55949.7	1.2806	0.327071	-1.61233
Zmhp003514	301.07	286.05	300.063	C16H12O6	[M+H]+	6,7,8-Tetrahydroxy-5-methoxyflavone	Flavonoids	Flavonoid	-	B	--	--	35326	18505	19239	24356.7	9318.8	6778.7	7518.7	7872.07	16885	16805	18339	17343	1.20207	0.3232	-1.6295
pme2679	132	86	131.095	C6H13NO2	[M+H]+	L-Allo-isoleucine	Amino acids and derivatives	Amino acids and derivatives	1509-34-8	A	C21096	--	2256200	3007900	2312900	2.52567e+06	481450	1059600	869140	803397	2036500	2182000	1855700	2.02473e+06	1.19793	0.318093	-1.65248
pme0274	132.1	69	131.095	C6H13NO2	[M+H]+	6-Aminocaproic acid	Organic acids	Organic acids	60-32-2	B	C02378	ko01100	480760	546010	355650	460807	9	244130	190010	144716	464400	428030	438290	443573	0.677652	0.31405	-1.67093
Lmmp003817	535.11	287.05	534.101	C24H22O14	[M+H]+	Kaempferol-3-O-(6''-malonyl)glucoside	Flavonoids	Flavonols	-	A	--	--	7937800	10528000	8218300	8894700	2782000	2749700	2772200	2.76797e+06	5934100	6306100	6327000	6.18907e+06	1.28821	0.311193	-1.68412
Lmdp004892	535.11	287.05	534.101	C24H22O14	[M+H]+	Kaempferol-3-O-(6''-malonyl)galactoside	Flavonoids	Flavonols	-	A	--	--	8836300	8567900	7491300	8298500	2391900	2602700	2728800	2.57447e+06	5887100	5856300	6221100	5.98817e+06	1.29563	0.310233	-1.68858
pme0193	147.08	84	146.069	C5H10N2O3	[M+H]+	L-Glutamine	Amino acids and derivatives	Amino acids and derivatives	56-85-9	B	C00064	ko00220,ko00230,ko00240,ko00250,ko00630,ko00750,ko00910,ko00970,ko01100,ko01230,ko02010	1200600	815180	607880	874553	231290	240880	257870	243347	501850	491610	531090	508183	1.24066	0.278253	-1.84553
mws0254	156.08	110	155.069	C6H9N3O2	[M+H]+	L-Histidine	Amino acids and derivatives	Amino acids and derivatives	71-00-1	A	C00135	ko00340,ko00410,ko00970,ko01100,ko01110,ko01230,ko02010	402050	382820	327490	370787	105930	113860	86631	102140	154910	151730	223520	176720	1.28755	0.275469	-1.86004
Lmcp004436	611.14	287.06	611.14	C30H27O14+	[M]+	Cyanidin-3-O-(6''-O-caffeoyl)glucoside	Flavonoids	Anthocyanins	-	B	--	--	201220	173620	133130	169323	49366	46615	43102	46361	107000	92689	128760	109483	1.27864	0.273802	-1.8688
Hmln002189	549.09	505.11	550.096	C24H22O15	[M-H]-	Quercetin-3-O-(6''-malonyl)galactoside	Flavonoids	Flavonols	-	A	--	--	8566400	6775200	7652600	7.66473e+06	2083700	2122800	1994300	2.06693e+06	4552700	5132800	5372400	5019300	1.29619	0.269668	-1.89074
pmn001416	451.1	341.06	452.111	C24H20O9	[M-H]-	Catechin-(7,8-bc)-4α-(3,4-dihydroxyphenyl)-dihydro-2-(3H)-one	Flavonoids	Flavanols	-	B	--	--	238430	200000	220450	219627	48639	59826	61368	56611	108330	101900	131820	114017	1.29223	0.25776	-1.9559
Xmbp001692	171.03	81.03	170.022	C7H6O5	[M+H]+	2,4,6-Trihydroxybenzoic acid	Organic acids	Organic acids	83-30-7	A	--	--	1208400	1721900	1593000	1.50777e+06	385850	437180	282190	368407	846860	882730	1003600	911063	1.26814	0.244339	-2.03304
Hmln002199	505.1	300.03	506.107	C23H22O13	[M-H]-	Quercetin-3-O-(6''-acetyl)galactoside	Flavonoids	Flavonols	-	A	--	--	2793500	3067900	2366100	2742500	437770	647240	917310	667440	1556700	1346200	1737700	1.54687e+06	1.24351	0.243369	-2.03878
pme0026	147.11	84	146.106	C6H14N2O2	[M+H]+	L-Lysine	Amino acids and derivatives	Amino acids and derivatives	56-87-1	B	C00047	ko00300,ko00310,ko00780,ko00960,ko00970,ko01100,ko01110,ko01210,ko01230,ko02010	1382100	1090400	651000	1.04117e+06	233620	253820	254170	247203	514760	627370	523600	555243	1.24054	0.237429	-2.07443
pmb0296	357.3	265.4	356.293	C21H40O4	[M+H]+	1-Oleoyl-Sn-Glycerol	Lipids	Glycerol ester	129784-87-8	B	--	--	122630	138080	133740	131483	28531	24581	36946	30019.3	71870	88227	88673	82923.3	1.28545	0.228313	-2.13092
Li512111	519.11	315.05	520.122	C24H24O13	[M-H]-	Isorhamnetin-3-O-(6''-acetylglucoside)	Flavonoids	Flavonols	-	B	--	--	102440	72259	66290	80329.7	20782	12687	20432	17967	46911	46210	38086	43735.7	1.25561	0.223666	-2.16058
pme1216	122.03	78	123.032	C6H5NO2	[M-H]-	2-Picolinic acid	Organic acids	Organic acids	98-98-6	B	C10164	ko00380,ko01100	356190	186520	179370	240693	46803	64237	43809	51616.3	128450	164390	175650	156163	1.23601	0.214449	-2.2213
Lmcn004686	851.15	425.09	852.154	C43H32O19	[M-H]-	Theaflavate B;3'-O-(3,4,5-Trihydroxybenzoyl)	Tannins	Tannin	152542-70-6	B	--	--	2975800	7454100	6770300	5733400	707380	1382600	1398600	1162860	3022200	3166800	2867800	3.01893e+06	1.17898	0.202822	-2.30171
Zmhn003082	357.08	173.04	358.09	C15H18O10	[M-H]-	5-O-Galloyl-methyl quinine ester	Phenolic acids	Phenolic acids	-	B	--	--	55686	55878	28465	46676.3	9397.6	9043.3	9713.7	9384.87	23372	32234	30594	28733.3	1.25191	0.201063	-2.31428
pme3388	189.13	144	188.127	C7H16N4O2	[M+H]+	Homoarginine	Amino acids and derivatives	Amino acids and derivatives	156-86-5	A	C01924	--	30927	26355	7519.7	21600.6	3587	4068.3	4715.1	4123.47	10219	13814	11243	11758.7	1.11369	0.190896	-2.38914
pme0490	124.04	78	123.032	C6H5NO2	[M+H]+	Nicotinic acid	Others	Vitamin	59-67-6	B	C00253	ko00760,ko00960,ko01100,ko01110	923130	487660	485760	632183	118600	124880	110630	118037	310170	337360	397920	348483	1.26011	0.186713	-2.42111
pmb3012	461.11	299.2	462.116	C22H22O11	[M-H]-	Chrysoeriol-7-O-glucoside	Flavonoids	Flavonoid	19993-32-9	B	--	--	304030	195530	158670	219410	28816	64373	26460	39883	135860	130150	161300	142437	1.2145	0.181774	-2.45978
mws1290	593.13	285	594.137	C30H26O13	[M-H]-	Kaempferol-3-O-(6''-p-coumaroyl)glucoside (Tiliroside)	Flavonoids	Flavonols	20316-62-5	B	C17140	--	413450	284310	275220	324327	65558	63638	47074	58756.7	228980	186590	201600	205723	1.27908	0.181165	-2.46462
pme2527	133	116	132.09	C5H12N2O2	[M+H]+	L-Ornithine	Amino acids and derivatives	Amino acids and derivatives	70-26-8	A	C00077	ko00220,ko00330,ko00472,ko00480,ko01100,ko01110,ko01210,ko01230,ko02010	14283	23670	2860.1	13604.4	3032.7	1794.4	1859.3	2228.8	8959.6	11020	8138.7	9372.77	0.984069	0.16383	-2.60973
pmn001644	519.08	300	520.085	C23H20O14	[M-H]-	Quercetin-3-O-(2''-acetyl)glucuronide	Flavonoids	Flavonols	-	B	--	--	29574	18119	34609	27434	7011.5	5987.2	9	4335.9	15595	20575	19901	18690.3	0.826827	0.158048	-2.66156
Lmfn001337	635.09	169.01	636.096	C27H24O18	[M-H]-	1,2,3-Tri-O-galloyl-D-glucose	Tannins	Tannin	-	A	--	--	520000	591700	555560	555753	53732	65722	84785	68079.7	406450	292790	318420	339220	1.29238	0.1225	-3.02915
Hmpp002612	611.16	287.05	610.153	C27H30O16	[M+H]+	Luteolin-7-O-gentiobioside	Flavonoids	Flavonoid	-	B	--	--	179440	146340	115810	147197	52539	9	9	17519	145590	126020	127630	133080	0.993467	0.119018	-3.07075
Lmgn002250	677.17	191.06	678.18	C31H34O17	[M-H]-	Dicaffeoylquinic acid-O-glucoside	Phenolic acids	Phenolic acids	-	B	--	--	187260	142270	142790	157440	17062	24464	14479	18668.3	92812	97551	112360	100908	1.28583	0.118574	-3.07614
Lmfn001209	635.09	169.01	636.096	C27H24O18	[M-H]-	1,3,6-Tri-O-galloyl-D-glucose	Tannins	Tannin	18483-17-5	A	C17458	--	609090	657260	702670	656340	78616	62815	85809	75746.7	364080	407480	363970	378510	1.29772	0.115408	-3.11519
Hmjn004446	593.13	285.04	594.137	C30H26O13	[M-H]-	Luteolin-7-O-(6''-caffeoyl)rhamnoside	Flavonoids	Flavonoid	-	B	--	--	122020	114560	70306	102295	19345	15020	9	11458	53326	70131	60671	61376	0.844782	0.112009	-3.15831
Lmfp005436	587.1	303.09	586.096	C27H22O15	[M+H]+	Quercetin-3-O-(2''-Galloyl)Arabinoside	Flavonoids	Flavonols	-	B	--	--	513360	584670	717310	605113	59691	60799	61691	60727	320200	355850	340050	338700	1.29881	0.100356	-3.3168
Xmbp008275	741.18	455.14	740.174	C39H32O15	[M+H]+	Castanoside B [Kaempferol-3-O-(4'',6''-di-p-coumaroyl)mannoside]	Flavonoids	Flavonoid	-	A	--	--	824770	408870	338240	523960	56889	22037	36259	38395	275900	316460	330700	307687	1.25021	0.0732785	-3.77047
mws0001	133.06	74	132.054	C4H8N2O3	[M+H]+	L-Asparagine	Amino acids and derivatives	Amino acids and derivatives	70-47-3	B	C00152	ko00250,ko00460,ko00970,ko01100,ko01110,ko01230	1744400	2149000	89518	1.32764e+06	83230	70348	109630	87736	687810	650360	722830	687000	0.924582	0.0660842	-3.91955
pme1261	206.14	76	205.131	C9H19NO4	[M+H]+	D-Panthenol	Others	Saccharides and Alcohols	81-13-0	B	C05944	ko00770	330230	390660	470240	397043	28940	18314	20508	22587.3	214090	214860	224420	217790	1.2945	0.0568888	-4.13571
mws0133	123.06	79.9	122.048	C6H6N2O	[M+H]+	Nicotinamide	Others	Vitamin	98-92-0	A	C00153	ko00760,ko01100	38521000	45645000	49098000	4.44213e+07	1064300	1237600	1110300	1137400	25653000	27798000	27056000	2.68357e+07	1.30211	0.0256048	-5.28744
pmn001526	483.08	169.01	484.085	C20H20O14	[M-H]-	1,6-Di-O-Galloyl-D-Glucose	Tannins	Tannin	-	B	C04101	--	10136000	12485000	13802000	12141000	287450	215140	133340	211977	8376100	7272900	9003300	8.21743e+06	1.29473	0.0174596	-5.83984
pme3285	275.09	139	274.084	C15H14O5	[M+H]+	Afzelechin (3,5,7,4'-Tetrahydroxyflavan)	Flavonoids	Flavanols	2545-00-8	B	C09320	ko00941,ko01110	2306100	2712600	2753000	2.59057e+06	39359	35188	37559	37368.7	1346200	1576900	1541800	1488300	1.30288	0.0144249	-6.11529
Lmmp002963	625.18	317.06	624.169	C28H32O16	[M+H]+	6-C-Methylquercetin-3-O-rutinoside	Flavonoids	Flavonols	-	A	--	--	200370	120660	136590	152540	5160	9	9	1726	86020	85409	151660	107696	1.13872	0.0113151	-6.46561
Xmyp004945	757.22	287.06	756.211	C33H40O20	[M+H]+	Kaempferol-3-O-(6''-Rhamnosyl-2''-Glucosyl)Glucoside (Camelliaside A)	Flavonoids	Flavonoid	135095-52-2	A	--	--	38821000	39236000	43432000	4.04963e+07	129460	124070	128380	127303	30620000	28420000	30580000	2.98733e+07	1.3034	0.00314358	-8.31338
Zmmp003451	903.26	287.06	903.255	C42H47O22+	[M]+	Cyanidin-3-O-(6''-O-p-coumaroyl)rutinoside-5-O-glucoside	Flavonoids	Anthocyanins	-	B	C16292	ko00942	22904	15120	31434	23152.7	9	9	9	9	20785	21049	21593	21142.3	1.30166	0.000388724	-11.329
Lmhn003074	309.06	193.05	310.069	C14H14O8	[M-H]-	Feruloylmalic acid	Phenolic acids	Phenolic acids	-	B	--	--	38082	24812	23286	28726.7	9	9	9	9	12681	26274	30225	23060	1.30254	0.000313298	-11.6402
Lmhn002140	325.06	193.05	326.064	C14H14O9	[M-H]-	Feruloyltartaric acid (Fertaric acid)	Phenolic acids	Phenolic acids	-	B	--	--	88348	72863	41389	67533.3	9	9	9	9	32167	38435	40240	36947.3	1.30175	0.000133268	-12.8734
Lmhn002926	279.05	163.04	280.058	C13H12O7	[M-H]-	p-Coumaroylmalic acid	Phenolic acids	Phenolic acids	-	B	--	--	119090	61662	50998	77250	9	9	9	9	42792	28840	44835	38822.3	1.30137	0.000116505	-13.0673
Cwjp002681	919.23	287.06	918.243	C42H46O23	[M+H]+	Kaempferol-3-O-(2'''-p-Coumaroyl)sophoroside-7-O-Glucoside	Flavonoids	Flavonols	-	B	--	--	64062	94326	75336	77908	9	9	9	9	41317	48260	28537	39371.3	1.30308	0.000115521	-13.0796
Lmyp004407	595.14	287.05	594.137	C30H26O13	[M+H]+	Kaempferol-3-O-(2''-p-Coumaroyl)galactoside	Flavonoids	Flavonoid	-	B	--	--	239250	188710	198840	208933	9	9	9	9	141820	218640	208190	189550	1.30338	4.30759e-05	-14.5028
mws1035	741.22	433	740.216	C33H40O19	[M+H]+	Kaempferol-3-O-robinoside-7-O-rhamnoside (Robinin)	Flavonoids	Flavonols	301-19-9	A	C10178	--	244450	202320	197160	214643	9	9	9	9	114380	113980	127160	118507	1.30339	4.193e-05	-14.5417
Zmlp003063	741.23	433.12	740.209	C33H40O19	[M+H]+	Luteolin-7-O-(2''-O-rhamnosyl)rutinoside	Flavonoids	Flavonoid	-	A	--	--	224140	273180	240800	246040	9	9	9	9	112490	152100	124460	129683	1.30341	3.65794e-05	-14.7386
mws0057	451.12	289	450.116	C21H22O11	[M+H]+	Eriodictyol-7-O-glucoside	Flavonoids	Dihydroflavone	38965-51-4	B	--	--	519350	488380	607680	538470	9	9	9	9	247010	433750	320160	333640	1.30343	1.6714e-05	-15.8686
Lmwp005248	903.26	287.06	902.248	C42H46O22	[M+H]+	Kaempferol-3-O-(6'''-p-Coumaroyl)glucosyl-(1→2)-Glucoside-7-O-Rhamnoside	Flavonoids	Flavonols	-	B	--	--	560630	604670	619440	594913	9	9	9	9	336610	284140	340080	320277	1.30348	1.51283e-05	-16.0124
pme2459	449.11	287.2	448.101	C21H20O11	[M+H]+	Luteolin-7-O-glucoside (Cynaroside)	Flavonoids	Flavonoid	5373-11-5	A	C03951	ko00944	1038400	760110	611560	803357	9	9	9	9	676130	700620	574280	650343	1.30302	1.1203e-05	-16.4458
mws0260	175.12	116	174.112	C6H14N4O2	[M+H]+	L-Arginine	Amino acids and derivatives	Amino acids and derivatives	74-79-3	A	C00062	ko00220,ko00261,ko00330,ko00472,ko00970,ko01100,ko01110,ko01230,ko02010	1775100	1560300	65848	1.13375e+06	9	9	9	9	497770	563010	547970	536250	1.2792	7.93826e-06	-16.9427
Lmfn000797	483.08	169.01	484.085	C20H20O14	[M-H]-	2,3-Di-O-Galloyl-D-Glucose	Tannins	Tannin	-	A	--	--	1033000	2286200	2406800	1.90867e+06	9	9	9	9	971700	1032700	1169900	1058100	1.30218	4.71533e-06	-17.6942
Lmmp002755	773.21	303.05	772.206	C33H40O21	[M+H]+	Quercetin-7-O-rutinoside-4'-O-glucoside	Flavonoids	Flavonols	-	B	--	--	56604000	46917000	44696000	4.94057e+07	9	9	9	9	32044000	29333000	30479000	3.06187e+07	1.30345	1.82165e-07	-22.3882
