# Supplementary material for: Metabolome and Microbiome Signatures in the Leaves of Wild Tea Plant Resources Resistant to Pestalotiopsis theae
Source: Front Microbiol. 2022 Jul 15;13:907962. doi: 10.3389/fmicb.2022.907962 (PMC9335280; doi:10.3389/fmicb.2022.907962)
Supplement: Supplementary file 3 [file Table_2.xlsx]

## Sheet: Sheet1
Supplementary Table 2. the significantly changed metabolites in ‘S1’ vs. ‘R1’
Index	Q1 (Da)	Q3 (Da)	Molecular Weight (Da)	Formula	Ionization model	Compounds	Class I	Class II	CAS	Level	CPD_ID	KEGG ID	k1-1	k1-2	k1-3	k2-1	k2-2	k2-3	VIP	p_value	Fold_Change	Log2FC	Type
pmb0782	86.1	69.2	85.089	C5H11N	[M+H]+	Piperidine	Alkaloids	Alkaloids	110-89-4	B	C01746	ko00960	835770	953080	774120	421180	327580	332980	1.26923	0.00303253	0.422065	-1.24446	down
mws0574	103.04	57.03	104.047	C4H8O3	[M-H]-	2-Hydroxyisobutyric acid	Organic acids	Organic acids	594-61-6	B	C21297	--	311020	366360	321980	155530	145130	117940	1.27289	0.0013044	0.418868	-1.25543	down
mws0256	118.09	72.1	117.079	C5H11NO2	[M+H]+	L-Valine	Amino acids and derivatives	Amino acids and derivatives	72-18-4	B	C00183	ko00280,ko00290,ko00311,ko00460,ko00770,ko00966,ko00970,ko01100,ko01110,ko01210,ko01230,ko02010	10795000	11119000	11771000	5633000	5061300	5436500	1.29578	0.000258915	0.478872	-1.06229	down
mws0133	123.06	79.9	122.048	C6H6N2O	[M+H]+	Nicotinamide	Others	Vitamin	98-92-0	A	C00153	ko00760,ko01100	38521000	45645000	49098000	1064300	1237600	1110300	1.30211	0.0051262	0.0256048	-5.28744	down
pme0490	124.04	78	123.032	C6H5NO2	[M+H]+	Nicotinic acid	Others	Vitamin	59-67-6	B	C00253	ko00760,ko00960,ko01100,ko01110	923130	487660	485760	118600	124880	110630	1.26011	0.0714535	0.186713	-2.42111	down
pme1216	122.03	78	123.032	C6H5NO2	[M-H]-	2-Picolinic acid	Organic acids	Organic acids	98-98-6	B	C10164	ko00380,ko01100	356190	186520	179370	46803	64237	43809	1.23601	0.080341	0.214449	-2.2213	down
pme2693	131.12	114.09	130.111	C6H14N2O	[M+H]+	N-Acetylputrescine	Alkaloids	Phenolamine	18233-70-0	B	C02714	ko00330,ko01100	173940	108740	136030	58453	59407	73306	1.21041	0.0494063	0.456559	-1.13113	down
pmb0501	131.13	114.1	130.122	C5H14N4	[M+H]+	Agmatine	Alkaloids	Phenolamine	306-60-5	B	C00179	ko00330,ko01100	178700	109560	131570	63386	52555	77010	1.17993	0.0530499	0.459593	-1.12157	down
pma3649	132.1	86.1	131.058	C5H9NO3	[M+H]+	5-Aminolevulinate	Alkaloids	Alkaloids	106-60-5	B	C00430	ko00260,ko00860,ko01100,ko01110,ko02010	13658000	17187000	12369000	6802900	5367700	6023300	1.25604	0.0216647	0.421019	-1.24804	down
pme2679	132	86	131.095	C6H13NO2	[M+H]+	L-Allo-isoleucine	Amino acids and derivatives	Amino acids and derivatives	1509-34-8	A	C21096	--	2256200	3007900	2312900	481450	1059600	869140	1.19793	0.00599643	0.318093	-1.65248	down
pmp001198	132.1	57.1	131.095	C6H13NO2	[M+H]+	6-Deoxyfagomine	Alkaloids	Alkaloids	197449-09-5	A	--	--	1069400	1084700	1007000	502520	408380	475520	1.28713	0.000103486	0.438588	-1.18906	down
mws0227	132.1	86.2	131.095	C6H13NO2	[M+H]+	L-Leucine	Amino acids and derivatives	Amino acids and derivatives	61-90-5	A	C00123	ko00280,ko00290,ko00966,ko00970,ko01100,ko01110,ko01210,ko01230,ko02010	33693000	38918000	34227000	17023000	16032000	15867000	1.29258	0.00548885	0.457908	-1.12687	down
mws0258	132.1	86	131.095	C6H13NO2	[M+H]+	L-Isoleucine	Amino acids and derivatives	Amino acids and derivatives	73-32-5	A	C00407	ko00280,ko00290,ko00460,ko00960,ko00966,ko00970,ko01100,ko01110,ko01210,ko01230,ko02010	34671000	41162000	34867000	18052000	15881000	16455000	1.28429	0.00691474	0.455176	-1.1355	down
mws0473	131.03	87.05	132.042	C5H8O4	[M-H]-	2-Methylsuccinic acid	Organic acids	Organic acids	498-21-5	A	--	--	572970	600670	627710	225050	234900	299450	1.27451	0.000511618	0.421573	-1.24615	down
pme3034	131.03	69.03	132.042	C5H8O4	[M-H]-	Ethylmalonic acid	Organic acids	Organic acids	601-75-2	B	--	--	10140	17311	19240	8723.6	7845.4	5356.6	1.08431	0.082659	0.469589	-1.09053	down
mws0972	131.07	85	132.079	C6H12O3	[M-H]-	6-Hydroxyhexanoic acid	Organic acids	Organic acids	1191-25-9	B	C06103	--	27922	29243	17682	13589	8713.6	5880.4	1.13075	0.0304206	0.376541	-1.40912	down
pme0193	147.08	84	146.069	C5H10N2O3	[M+H]+	L-Glutamine	Amino acids and derivatives	Amino acids and derivatives	56-85-9	B	C00064	ko00220,ko00230,ko00240,ko00250,ko00630,ko00750,ko00910,ko00970,ko01100,ko01230,ko02010	1200600	815180	607880	231290	240880	257870	1.24066	0.0677725	0.278253	-1.84553	down
pme0026	147.11	84	146.106	C6H14N2O2	[M+H]+	L-Lysine	Amino acids and derivatives	Amino acids and derivatives	56-87-1	B	C00047	ko00300,ko00310,ko00780,ko00960,ko00970,ko01100,ko01110,ko01210,ko01230,ko02010	1382100	1090400	651000	233620	253820	254170	1.24054	0.0645993	0.237429	-2.07443	down
pme0256	151.03	151	152.033	C5H4N4O2	[M-H]-	Xanthine	Nucleotides and derivatives	Nucleotides and derivatives	69-89-6	B	C00385	ko00230,ko00232,ko01100,ko01110	729160	783070	662310	392900	358770	240470	1.21334	0.00314327	0.456253	-1.13209	down
mws0254	156.08	110	155.069	C6H9N3O2	[M+H]+	L-Histidine	Amino acids and derivatives	Amino acids and derivatives	71-00-1	A	C00135	ko00340,ko00410,ko00970,ko01100,ko01110,ko01230,ko02010	402050	382820	327490	105930	113860	86631	1.28755	0.00320781	0.275469	-1.86004	down
Lmbp000123	164.07	56.05	163.067	C6H13NO2S	[M+H]+	L-Homomethionine	Amino acids and derivatives	Amino acids and derivatives	25148-30-5	B	C17213	ko00966,ko01110,ko01210	118910	149690	89106	48746	42974	59252	1.20258	0.0503223	0.422056	-1.24449	down
pme2598	167.03	123.04	168.042	C8H8O4	[M-H]-	3,4-Dihydroxybenzeneacetic acid	Phenolic acids	Phenolic acids	102-32-9	B	C01161	ko00350,ko01100	197110	187570	212980	76410	74659	94319	1.28137	0.000312375	0.410581	-1.28426	down
Xmbp001692	171.03	81.03	170.022	C7H6O5	[M+H]+	2,4,6-Trihydroxybenzoic acid	Organic acids	Organic acids	83-30-7	A	--	--	1208400	1721900	1593000	385850	437180	282190	1.26814	0.0123872	0.244339	-2.03304	down
mws0260	175.12	116	174.112	C6H14N4O2	[M+H]+	L-Arginine	Amino acids and derivatives	Amino acids and derivatives	74-79-3	A	C00062	ko00220,ko00261,ko00330,ko00472,ko00970,ko01100,ko01110,ko01230,ko02010	1775100	1560300	65848	9	9	9	1.2792	0.16943	7.93826e-06	-16.9427	down
Lmcp001538	181.07	138.07	180.065	C7H8N4O2	[M+H]+	Theobromine	Alkaloids	Alkaloids	83-67-0	A	C07480	ko00232,ko01100,ko01110	341130	373270	328650	1175600	1193700	1254100	1.30063	4.8478e-05	3.47385	1.79654	up
mws0250	182.08	136.1	181.074	C9H11NO3	[M+H]+	L-Tyrosine	Amino acids and derivatives	Amino acids and derivatives	60-18-4	A	C00082	ko00130,ko00261,ko00350,ko00360,ko00400,ko00460,ko00730,ko00940,ko00950,ko00965,ko00966,ko00970,ko00998,ko01100,ko01110,ko01210,ko01230	4913900	5607000	4910600	1809300	1769000	1680900	1.29806	0.00383509	0.340809	-1.55296	down
Hmtn001288	181.05	135.04	182.058	C9H10O4	[M-H]-	Methyl 2,4-dihydroxyphenylacetate	Phenolic acids	Phenolic acids	67828-42-6	B	--	--	55652	53549	55440	144260	151410	158890	1.30125	0.00152727	2.76092	1.46515	up
mws4171	183.03	107.01	184.037	C8H8O5	[M-H]-	2,4,6-Trihydroxybenzoic acid methyl ester	Phenolic acids	Phenolic acids	3147-39-5	B	--	--	13907	6836.2	7923.1	2896.2	3588	3452.9	1.1906	0.103514	0.346647	-1.52846	down
pme0309	183.03	124	184.037	C8H8O5	[M-H]-	3-O-Methylgallic Acid	Tannins	Tannin	3934-84-7	B	C05616	--	13833000	17554000	15240000	6272700	6137800	6430700	1.28765	0.013034	0.404083	-1.30727	down
HJN037	183.03	124.02	184.037	C8H8O5	[M-H]-	4-O-Methylgallic Acid	Phenolic acids	Phenolic acids	4319-02-2	B	--	--	37904000	49755000	40428000	19359000	18158000	18768000	1.27641	0.0211159	0.439428	-1.1863	down
Hmmp001310	188.07	118.07	187.063	C11H9NO2	[M+H]+	3-Indoleacrylic acid	Alkaloids	Alkaloids	1204-06-4	B	C21283	--	8004900	8411300	8919000	4178200	3411800	3688100	1.28638	0.000203751	0.445155	-1.16762	down
pme3388	189.13	144	188.127	C7H16N4O2	[M+H]+	Homoarginine	Amino acids and derivatives	Amino acids and derivatives	156-86-5	A	C01924	--	30927	26355	7519.7	3587	4068.3	4715.1	1.11369	0.134536	0.190896	-2.38914	down
mws0282	203.08	116.05	204.09	C11H12N2O2	[M-H]-	L-Tryptophan	Amino acids and derivatives	Amino acids and derivatives	73-22-3	A	C00078	ko00260,ko00380,ko00400,ko00901,ko00966,ko00970,ko00998,ko01100,ko01110,ko01210,ko01230	2214200	2627600	2855800	946050	922990	966610	1.28846	0.0128607	0.368381	-1.44073	down
pmb0818	206.1	147.5	205.074	C11H11NO3	[M+H]+	Methoxyindoleacetic acid	Alkaloids	Plumerane	3471-31-6	B	C05660	ko00380	294840	299720	343840	153000	132840	156530	1.28103	0.00294972	0.471409	-1.08495	down
pme1261	206.14	76	205.131	C9H19NO4	[M+H]+	D-Panthenol	Others	Saccharides and Alcohols	81-13-0	B	C05944	ko00770	330230	390660	470240	28940	18314	20508	1.2945	0.0111343	0.0568888	-4.13571	down
pmb2620	207.07	133.1	208.074	C11H12O4	[M-H]-	3,4-Dimethoxycinnamic acid	Phenolic acids	Phenolic acids	14737-89-4	B	--	--	27391	16297	19240	54436	52757	51668	1.23978	0.00776068	2.52449	1.33599	up
pma3101	256.2	124.1	256.082	C11H14NO6+	[M+H]+	Nicotinate D-ribonucleoside	Others	Vitamin	17720-18-2	B	C05841	ko00760,ko01100	1990100	1511800	1516200	3498100	3895700	3746600	1.26765	0.00075753	2.22004	1.15059	up
pme3285	275.09	139	274.084	C15H14O5	[M+H]+	Afzelechin (3,5,7,4'-Tetrahydroxyflavan)	Flavonoids	Flavanols	2545-00-8	B	C09320	ko00941,ko01110	2306100	2712600	2753000	39359	35188	37559	1.30288	0.0031079	0.0144249	-6.11529	down
pmb0508	277.17	147.04	276.159	C14H20N4O2	[M+H]+	p-Coumaroylagmatine	Alkaloids	Phenolamine	7295-86-5	B	C04498	ko00330,ko01100	64224	64453	65505	211400	290250	264030	1.29139	0.0144691	3.9431	1.97933	up
mws1038	277.12	146	278.13	C11H22N2O4S	[M-H]-	Pantetheine	Others	Others	496-65-1	A	C00831	ko00332,ko00770,ko01110	14810	18965	21974	6851.9	9604.7	7792	1.22439	0.0249242	0.43496	-1.20104	down
Lmhn002926	279.05	163.04	280.058	C13H12O7	[M-H]-	p-Coumaroylmalic acid	Phenolic acids	Phenolic acids	-	B	--	--	119090	61662	50998	9	9	9	1.30137	0.067449	0.000116505	-13.0673	down
mws0668	283.07	151	284.076	C10H12N4O6	[M-H]-	Xanthosine	Nucleotides and derivatives	Nucleotides and derivatives	146-80-5	A	C01762	ko00230,ko00232,ko01100,ko01110,ko02010	942850	856170	789690	447940	400220	429130	1.28447	0.00608788	0.493408	-1.01915	down
Zmhp003514	301.07	286.05	300.063	C16H12O6	[M+H]+	6,7,8-Tetrahydroxy-5-methoxyflavone	Flavonoids	Flavonoid	-	B	--	--	35326	18505	19239	9318.8	6778.7	7518.7	1.20207	0.0926272	0.3232	-1.6295	down
mws0058	299.06	284	300.063	C16H12O6	[M-H]-	Diosmetin (5,7,3'-Trihydroxy-4'-methoxyflavone)	Flavonoids	Flavonoid	520-34-3	B	C10038	--	48506	26844	29750	17682	13433	17747	1.14071	0.104181	0.46491	-1.10498	down
Lmjp004941	301.07	286.05	300.063	C16H12O6	[M+H]+	Rhamnocitrin (7-Methylkaempferol)	Flavonoids	Flavonoid	569-92-6	B	C17059	--	32804	17420	21281	11450	9718.4	10018	1.17294	0.0987762	0.436143	-1.19713	down
pmp000001	301.07	286.05	300.063	C16H12O6	[M+H]+	Hispidulin (5,7,4'-Trihydroxy-6-methoxyflavone)	Flavonoids	Flavonoid	1447-88-7	B	C10058	--	32724	19587	18794	11004	8666.2	10316	1.18424	0.0903307	0.421717	-1.24565	down
Hmdn001963	305.03	273	306.038	C14H10O8	[M-H]-	Methyl Brevifolincarboxylate	Others	Others	154702-76-8	B	--	--	3232.2	5340.4	10986	22588	27421	19008	1.14721	0.00807332	3.52873	1.81915	up
mws0805	308.1	87.01	309.106	C11H19NO9	[M-H]-	N-Acetylneuraminic acid	Amino acids and derivatives	Amino acids and derivatives	131-48-6	B	C00270	ko00520,ko01100	11638	7892.1	10051	25494	26864	30953	1.26649	0.00152634	2.81636	1.49383	up
Lmhn003074	309.06	193.05	310.069	C14H14O8	[M-H]-	Feruloylmalic acid	Phenolic acids	Phenolic acids	-	B	--	--	38082	24812	23286	9	9	9	1.30254	0.0257378	0.000313298	-11.6402	down
pmn001689	311.22	223.17	312.23	C18H32O4	[M-H]-	9-Hydroxy-12-oxo-15(Z)-octadecenoic acid	Lipids	Free fatty acids	-	A	C21924	ko00592,ko01110	28229	25673	29646	64963	61976	58069	1.29163	0.000471233	2.21439	1.14691	up
Lmdp003808	317.07	302.04	316.058	C16H12O7	[M+H]+	Azaleatin (5-O-Methylquercetin)	Flavonoids	Flavonols	529-51-1	A	C10022	--	137330	161220	70767	74407	36941	55181	1.00194	0.115695	0.450911	-1.14909	down
Lmhn002140	325.06	193.05	326.064	C14H14O9	[M-H]-	Feruloyltartaric acid (Fertaric acid)	Phenolic acids	Phenolic acids	-	B	--	--	88348	72863	41389	9	9	9	1.30175	0.0394028	0.000133268	-12.8734	down
pmn001519	335.04	124	336.048	C15H12O9	[M-H]-	Galloyl Methyl gallate	Tannins	Tannin	-	A	--	--	63164	97202	77142	43417	28113	31455	1.1974	0.0289291	0.433606	-1.20554	down
pmb3068	337.09	173.1	338.1	C16H18O8	[M-H]-	1-O-p-Coumaroylquinic acid	Phenolic acids	Phenolic acids	-	A	--	--	332700	323300	371740	1056300	1020800	1025100	1.29929	6.37749e-06	3.01847	1.59382	up
pmn001421	337.09	191.05	338.1	C16H18O8	[M-H]-	3-O-p-Coumaroylquinic acid	Phenolic acids	Phenolic acids	87099-71-6	A	--	--	213080	241960	254670	563310	349500	786860	1.12489	0.119173	2.39488	1.25995	up
pmb0801	346.11	184.1	345.106	C14H19NO9	[M+H]+	4-Pyridoxic acid-O-glucoside	Others	Vitamin	-	B	--	--	757950	789160	816820	336410	328280	356910	1.29942	0.000190849	0.432162	-1.21036	down
Lmtn000940	345.08	139.04	346.09	C14H18O10	[M-H]-	1-O-(3,4-Dihydroxy-5-methoxy-benzoyl)-glucoside	Phenolic acids	Phenolic acids	-	B	--	--	1776600	1714900	1953700	5388300	5586300	5268300	1.29945	1.18118e-05	2.98298	1.57675	up
mws0178	353.09	191.01	354.095	C16H18O9	[M-H]-	Chlorogenic acid	Phenolic acids	Phenolic acids	327-97-9	A	C00852	ko00940,ko00941,ko00945,ko01110	1682300	1370000	1451800	534880	549320	418080	1.2803	0.00319446	0.333536	-1.58409	down
pme1816	353.09	191	354.095	C16H18O9	[M-H]-	Neochlorogenic acid (5-O-Caffeoylquinic acid)	Phenolic acids	Phenolic acids	906-33-2	A	C17147	--	1939100	1844000	1825100	596460	694240	600290	1.29742	1.40701e-05	0.337183	-1.5684	down
Lmhn001580	355.07	223.06	356.074	C15H16O10	[M-H]-	Sinapoyltartaric acid	Phenolic acids	Phenolic acids	-	B	--	--	13471	11063	9965.4	22209	22931	28501	1.24523	0.0099985	2.13456	1.09394	up
pmb0296	357.3	265.4	356.293	C21H40O4	[M+H]+	1-Oleoyl-Sn-Glycerol	Lipids	Glycerol ester	129784-87-8	B	--	--	122630	138080	133740	28531	24581	36946	1.28545	9.38233e-05	0.228313	-2.13092	down
Zmhn003082	357.08	173.04	358.09	C15H18O10	[M-H]-	5-O-Galloyl-methyl quinine ester	Phenolic acids	Phenolic acids	-	B	--	--	55686	55878	28465	9397.6	9043.3	9713.7	1.25191	0.0547104	0.201063	-2.31428	down
pmb0752	369.12	177.1	368.111	C17H20O9	[M+H]+	3-O-Feruloylquinic acid	Phenolic acids	Phenolic acids	1899-29-2	B	C02572	--	26840	13202	19288	8564.5	8068.1	8729.9	1.16157	0.10259	0.427482	-1.22606	down
pma3724	369.1	177.1	368.111	C17H20O9	[M+H]+	1-O-Feruloylquinic acid	Phenolic acids	Phenolic acids	-	B	--	--	28218	32265	8678.8	54953	57791	60456	1.02552	0.036226	2.50427	1.32439	up
mws0011	371.13	209	372.142	C17H24O9	[M-H]-	Syringin	Phenolic acids	Phenolic acids	118-34-3	B	C01533	ko00940	1191100	1363700	1588500	685500	452920	497410	1.24162	0.00620707	0.394813	-1.34076	down
Zmhn002227	385.11	223.06	386.121	C17H22O10	[M-H]-	4-O-Glucosyl-sinapate	Phenolic acids	Phenolic acids	-	B	C02919	--	9	9	9	28472	31854	27508	1.30341	0.00202075	3253.11	11.6676	up
Lmcn004772	399.07	233.05	400.079	C20H16O9	[M-H]-	Theaflagallin	Tannins	Tannin	102208-15-1	B	--	--	223700	97006	97667	464390	502290	749560	1.19882	0.0245861	4.10218	2.03639	up
Lmhn001773	416.06	179.03	415.054	C19H13NO10	[M-H]-	Caffeoylnicotinoyltartaric acid	Phenolic acids	Phenolic acids	-	B	--	--	15554	18971	12078	4874.1	6471.5	4120	1.23551	0.0247471	0.331858	-1.59136	down
mws1434	431.1	311	432.106	C21H20O10	[M-H]-	Apigenin-6-C-glucoside (Isovitexin)	Flavonoids	Flavonoid carbonoside	29702-25-8	A	C01714	ko00944	3641200	3690700	3471300	13030000	14796000	12803000	1.29989	0.00367476	3.76083	1.91105	up
mws0048	431.1	311	432.106	C21H20O10	[M-H]-	Apigenin-8-C-Glucoside (Vitexin)	Flavonoids	Flavonoid carbonoside	3681-93-4	A	C01460	ko00941,ko00944	2802000	2687200	2911700	11311000	10593000	10147000	1.30113	0.00133607	3.81519	1.93175	up
pmp000573	447.13	285.08	446.121	C22H22O10	[M+H]+	Acacetin-7-O-galactoside	Flavonoids	Flavonoid	-	A	--	--	65998	44100	47297	265780	310000	241240	1.28402	0.00438196	5.19089	2.37598	up
mws0913	447.09	285	448.101	C21H20O11	[M-H]-	Kaempferol-3-O-galactoside (Trifolin)	Flavonoids	Flavonols	23627-87-4	A	C12626	ko00944	2377200	2645400	2409900	877640	983970	788620	1.29108	0.000232275	0.356573	-1.48773	down
pme2459	449.11	287.2	448.101	C21H20O11	[M+H]+	Luteolin-7-O-glucoside (Cynaroside)	Flavonoids	Flavonoid	5373-11-5	A	C03951	ko00944	1038400	760110	611560	9	9	9	1.30302	0.0234023	1.1203e-05	-16.4458	down
pmb0550	449.11	287.06	449.108	C21H21O11+	[M]+	Cyanidin-3-O-glucoside (Kuromanin)	Flavonoids	Anthocyanins	47705-70-4	A	C08604	ko00942	2206500	2156800	3323100	9895800	8296100	5862700	1.22332	0.0331752	3.1295	1.64593	up
HJN086	449.11	287.06	450.116	C21H22O11	[M-H]-	Eriodictyol-3'-O-glucoside	Flavonoids	Dihydroflavone	-	B	--	--	422010	265510	294900	158450	126950	128880	1.22245	0.0531711	0.421693	-1.24573	down
mws0057	451.12	289	450.116	C21H22O11	[M+H]+	Eriodictyol-7-O-glucoside	Flavonoids	Dihydroflavone	38965-51-4	B	--	--	519350	488380	607680	9	9	9	1.30343	0.00437695	1.6714e-05	-15.8686	down
pmn001416	451.1	341.06	452.111	C24H20O9	[M-H]-	Catechin-(7,8-bc)-4α-(3,4-dihydroxyphenyl)-dihydro-2-(3H)-one	Flavonoids	Flavanols	-	B	--	--	238430	200000	220450	48639	59826	61368	1.29223	0.00195553	0.25776	-1.9559	down
Lmmp002795	463.12	301.07	462.115	C22H22O11	[M+H]+	Pratensein-7-O-glucoside	Flavonoids	Flavonoid	36191-03-4	B	--	--	30191	43151	32222	178500	205480	170020	1.28949	0.00207388	5.248	2.39177	up
Lmjp003655	463.12	301.08	462.116	C22H22O11	[M+H]+	6-C-MethylKaempferol-3-glucoside	Flavonoids	Flavonoid	-	A	--	--	6554700	5827400	5046300	2279700	2971400	2979100	1.24456	0.00800419	0.472229	-1.08244	down
pmb3012	461.11	299.2	462.116	C22H22O11	[M-H]-	Chrysoeriol-7-O-glucoside	Flavonoids	Flavonoid	19993-32-9	B	--	--	304030	195530	158670	28816	64373	26460	1.2145	0.0455833	0.181774	-2.45978	down
pmp000579	463.12	301.07	462.116	C22H22O11	[M+H]+	Diosmetin-7-O-galactoside	Flavonoids	Flavonoid	-	A	--	--	6636200	5623000	4898400	2261200	2796800	2742300	1.25405	0.0169901	0.454627	-1.13725	down
pmb1912	474.17	327	473.166	C20H23N7O7	[M+H]+	10-Formyltetrahydrofuran	Alkaloids	Alkaloids	2800-34-2	B	C00234	ko00670,ko00970,ko01100,ko01200	57999	56880	43801	21238	20177	20800	1.27859	0.0191218	0.392078	-1.35079	down
Hmcp002207	479.12	317.06	478.111	C22H22O12	[M+H]+	Isorhamnetin-7-O-glucoside (Brassicin)	Flavonoids	Flavonols	6743-96-0	A	--	--	8371200	7811000	7445700	3295000	3453700	3328200	1.29861	0.00276745	0.426483	-1.22944	down
pmn001628	481.06	275	482.07	C20H18O14	[M-H]-	4,6-(S)-Hexahydroxydiphenoyl-D-glucose	Phenolic acids	Phenolic acids	23094-68-0	B	--	--	161000	245050	215730	92296	78780	84435	1.24759	0.0355588	0.410935	-1.28302	down
HJN104	481.14	319.08	482.105	C21H22O13	[M-H]-	Dihydromyricetin-3-O-glucoside	Flavonoids	Dihydroflavonol	-	B	--	--	27031	14566	25405	50795	54493	43388	1.1643	0.00646171	2.21898	1.1499	up
pmb3072	481.14	319.3	482.142	C22H26O12	[M-H]-	3-O-p-Coumaroylshikimic acid O-glucoside	Phenolic acids	Phenolic acids	-	B	--	--	37624	28753	28679	63513	70534	76573	1.26106	0.00163821	2.21575	1.14779	up
pmb3066	481.14	319.2	482.142	C22H26O12	[M-H]-	5-O-p-Coumaroylshikimic acid O-glucoside	Phenolic acids	Phenolic acids	-	B	--	--	48259	39717	39564	172270	151340	186600	1.29285	0.00392012	4.00039	2.00014	up
pmn001526	483.08	169.01	484.085	C20H20O14	[M-H]-	1,6-Di-O-Galloyl-D-Glucose	Tannins	Tannin	-	B	C04101	--	10136000	12485000	13802000	287450	215140	133340	1.29473	0.00789843	0.0174596	-5.83984	down
Lmfn000797	483.08	169.01	484.085	C20H20O14	[M-H]-	2,3-Di-O-Galloyl-D-Glucose	Tannins	Tannin	-	A	--	--	1033000	2286200	2406800	9	9	9	1.30218	0.0490876	4.71533e-06	-17.6942	down
Lmmn003398	489.11	285.04	490.111	C23H22O12	[M-H]-	Kaempferol-3-O-(6''-acetyl)glucoside	Flavonoids	Flavonols	-	B	--	--	2041500	2405400	2462100	741570	1063100	727890	1.25889	0.00120598	0.36656	-1.44788	down
pma1303	492.31	184.07	491.301	C24H46NO7P	[M+H]+	LysoPC 16:2	Lipids	LPC	-	A	--	--	25078	24949	21830	48818	45304	54087	1.28107	0.00425186	2.06255	1.04443	up
pmb3061	499.15	163.1	500.153	C22H28O13	[M-H]-	5-O-p-Coumaroylquinic acid O-glucoside	Phenolic acids	Phenolic acids	-	A	--	--	45047	46506	44151	121190	120210	93172	1.27887	0.0181895	2.46545	1.30185	up
pmb3064	499.15	163.2	500.153	C22H28O13	[M-H]-	3-O-p-Coumaroylquinic acid O-glucoside	Phenolic acids	Phenolic acids	-	B	--	--	712940	741080	810530	1607500	1514000	1483400	1.29296	0.000118117	2.03347	1.02395	up
Hmln002199	505.1	300.03	506.107	C23H22O13	[M-H]-	Quercetin-3-O-(6''-acetyl)galactoside	Flavonoids	Flavonols	-	A	--	--	2793500	3067900	2366100	437770	647240	917310	1.24351	0.00187851	0.243369	-2.03878	down
Li512111	519.11	315.05	520.122	C24H24O13	[M-H]-	Isorhamnetin-3-O-(6''-acetylglucoside)	Flavonoids	Flavonols	-	B	--	--	102440	72259	66290	20782	12687	20432	1.25561	0.0255581	0.223666	-2.16058	down
pmp000682	538.22	359.14	520.168	C26H32O11	[M+NH4]+	Matairesinol-4'-O-glucoside (Matairesinoside)	Lignans and Coumarins	Lignans	23202-85-9	A	--	--	14545000	17444000	18379000	6701000	7746700	8088800	1.27101	0.00862632	0.447437	-1.16024	down
Lmdp004892	535.11	287.05	534.101	C24H22O14	[M+H]+	Kaempferol-3-O-(6''-malonyl)galactoside	Flavonoids	Flavonols	-	A	--	--	8836300	8567900	7491300	2391900	2602700	2728800	1.29563	0.00348389	0.310233	-1.68858	down
Lmmp003817	535.11	287.05	534.101	C24H22O14	[M+H]+	Kaempferol-3-O-(6''-malonyl)glucoside	Flavonoids	Flavonols	-	A	--	--	7937800	10528000	8218300	2782000	2749700	2772200	1.28821	0.017462	0.311193	-1.68412	down
pmp000589	551.1	303.05	550.096	C24H22O15	[M+H]+	Quercetin-7-O-(6''-malonyl)glucoside*	Flavonoids	Flavonols	-	A	--	--	7547600	4919300	5485500	2353700	2262000	2045100	1.25662	0.0406288	0.371026	-1.43041	down
Hmln002189	549.09	505.11	550.096	C24H22O15	[M-H]-	Quercetin-3-O-(6''-malonyl)galactoside	Flavonoids	Flavonols	-	A	--	--	8566400	6775200	7652600	2083700	2122800	1994300	1.29619	0.00815862	0.269668	-1.89074	down
mws1660	565.16	529.13	564.123	C26H28O14	[M+H]+	Schaftoside	Flavonoids	Flavonoid carbonoside	51938-32-0	B	C10181	--	158840	135990	140450	275310	339990	277140	1.26891	0.0123031	2.05027	1.03581	up
Lmpp003930	579.15	271.06	578.142	C30H26O12	[M+H]+	Apigenin-7-O-(6''-p-Coumaryl)glucoside	Flavonoids	Flavonoid	-	B	--	--	56933	26875	36692	215380	168830	206210	1.25428	0.00164513	4.89975	2.29271	up
pme0436	577.14	407.1	578.142	C30H26O12	[M-H]-	Procyanidin B3	Tannins	Proanthocyanidins	23567-23-9	A	--	--	154160	94748	90583	274140	201840	229140	1.16107	0.0143771	2.07699	1.0545	up
mws0836	577.14	425.1	578.142	C30H26O12	[M-H]-	Procyanidin B1	Tannins	Proanthocyanidins	20315-25-7	A	--	--	567340	324400	365430	917420	951710	920970	1.205	0.0191706	2.21935	1.15014	up
pme2493	579.17	287.1	578.164	C27H30O14	[M+H]+	Kaempferol-3,7-O-dirhamnoside (Kaempferitrin)	Flavonoids	Flavonols	482-38-2	B	C16981	--	207620	138790	148170	504140	433120	381510	1.2481	0.00523608	2.66644	1.41492	up
Lmcn003163	579.08	289.07	580.085	C28H20O14	[M-H]-	Epitheaflavic acid-3-O-Gallate	Tannins	Tannin	34218-97-8	B	--	--	15079000	9302300	10487000	4396500	4982900	4610700	1.236	0.0572383	0.401227	-1.31751	down
Lmfp005436	587.1	303.09	586.096	C27H22O15	[M+H]+	Quercetin-3-O-(2''-Galloyl)Arabinoside	Flavonoids	Flavonols	-	B	--	--	513360	584670	717310	59691	60799	61691	1.29881	0.0118296	0.100356	-3.3168	down
Lmmp003672	593.17	441.11	592.158	C31H28O12	[M+H]+	8,8'-Methylenebiscatechin	Flavonoids	Flavanols	81555-08-0	B	--	--	102070	106980	129510	32936	35237	42560	1.2806	0.0069266	0.327071	-1.61233	down
Lmhn005475	593.09	289.07	594.101	C29H22O14	[M-H]-	7,4'-Di-O-galloyltricetiflavan	Flavonoids	Flavanols	-	A	--	--	1521500	1819300	1620500	484180	544070	594860	1.29025	0.00275695	0.327154	-1.61196	down
Lmhn005088	593.09	289.07	594.101	C29H22O14	[M-H]-	7,3'-Di-O-gallyoltricetiflavan	Flavonoids	Flavanols	-	A	--	--	70693	113680	82136	36231	39402	22409	1.19094	0.0343778	0.367875	-1.44271	down
Lmyp004407	595.14	287.05	594.137	C30H26O13	[M+H]+	Kaempferol-3-O-(2''-p-Coumaroyl)galactoside	Flavonoids	Flavonoid	-	B	--	--	239250	188710	198840	9	9	9	1.30338	0.00541571	4.30759e-05	-14.5028	down
mws1290	593.13	285	594.137	C30H26O13	[M-H]-	Kaempferol-3-O-(6''-p-coumaroyl)glucoside (Tiliroside)	Flavonoids	Flavonols	20316-62-5	B	C17140	--	413450	284310	275220	65558	63638	47074	1.27908	0.0254431	0.181165	-2.46462	down
mws1073	595.17	457.2	594.158	C27H30O15	[M+H]+	Apigenin-6,8-di-C-glucoside (Vicenin-2)	Flavonoids	Flavonoid	23666-13-9	A	C10195	--	7331600	5929000	5190100	12007000	13308000	12506000	1.25248	0.00214724	2.04984	1.03551	up
pmp001106	595.17	577.16	594.158	C27H30O15	[M+H]+	Vitexin-2''-O-glucoside	Flavonoids	Flavonoid carbonoside	61360-94-9	A	C04024	ko00944	1164000	1226200	1192700	2659100	2597000	2608800	1.30234	7.04633e-07	2.19512	1.1343	up
Lmdp004267	611.14	147.04	610.132	C30H26O14	[M+H]+	Quercetin-3-O-(6''-p-Coumaroyl)glucoside	Flavonoids	Flavonols	-	A	--	--	338090	347370	303480	146860	126660	127770	1.29093	0.00110011	0.405778	-1.30124	down
Lmcp004436	611.14	287.06	611.14	C30H27O14+	[M]+	Cyanidin-3-O-(6''-O-caffeoyl)glucoside	Flavonoids	Anthocyanins	-	B	--	--	201220	173620	133130	49366	46615	43102	1.27864	0.024101	0.273802	-1.8688	down
Lmmp002963	625.18	317.06	624.169	C28H32O16	[M+H]+	6-C-Methylquercetin-3-O-rutinoside	Flavonoids	Flavonols	-	A	--	--	200370	120660	136590	5160	9	9	1.13872	0.0246204	0.0113151	-6.46561	down
Lmsp003729	627.16	319.05	626.148	C27H30O17	[M+H]+	Myricetin-3-O-rutinoside	Flavonoids	Flavonols	-	A	--	--	9701800	7944800	7854300	23838000	22619000	21917000	1.2895	6.66197e-05	2.68124	1.4229	up
Zmdp003457	627.16	319.05	627.156	C27H30O17	[M+H]+	Myricetin-3-O-galactoside-3'-O-rhamnoside	Flavonoids	Flavonoid	-	A	--	--	9742700	8872800	7776600	23789000	21705000	22492000	1.28936	7.83988e-05	2.576	1.36513	up
Lmfn001337	635.09	169.01	636.096	C27H24O18	[M-H]-	1,2,3-Tri-O-galloyl-D-glucose	Tannins	Tannin	-	A	--	--	520000	591700	555560	53732	65722	84785	1.29238	0.000387894	0.1225	-3.02915	down
Lmfn001209	635.09	169.01	636.096	C27H24O18	[M-H]-	1,3,6-Tri-O-galloyl-D-glucose	Tannins	Tannin	18483-17-5	A	C17458	--	609090	657260	702670	78616	62815	85809	1.29772	0.00127037	0.115408	-3.11519	down
Hmgp003086	639.19	331.08	638.184	C29H34O16	[M+H]+	Tricin-7-O-rutinoside	Flavonoids	Flavonoid	-	B	--	--	31102	21888	33184	84670	88889	71776	1.25684	0.00180913	2.84697	1.50943	up
Lmpp003958	639.17	331.08	639.171	C32H31O14+	[M]+	Malvidin-3-O-(6''-O-p-coumaroyl)glucoside	Flavonoids	Anthocyanins	-	B	--	--	33564	33177	41599	79661	88182	69963	1.26329	0.00529161	2.195	1.13422	up
Lmgn002250	677.17	191.06	678.18	C31H34O17	[M-H]-	Dicaffeoylquinic acid-O-glucoside	Phenolic acids	Phenolic acids	-	B	--	--	187260	142270	142790	17062	24464	14479	1.28583	0.00919124	0.118574	-3.07614	down
mws1295	717.15	579.11	716.138	C36H28O16	[M+H]+	Theaflavin-3'-Gallate	Tannins	Proanthocyanidins	28543-07-9	A	--	--	36360	32177	34967	89871	71870	79101	1.28354	0.00974052	2.32689	1.2184	up
Xmbp008275	741.18	455.14	740.174	C39H32O15	[M+H]+	Castanoside B [Kaempferol-3-O-(4'',6''-di-p-coumaroyl)mannoside]	Flavonoids	Flavonoid	-	A	--	--	824770	408870	338240	56889	22037	36259	1.25021	0.0847353	0.0732785	-3.77047	down
pmb0680	741.2	147.3	740.195	C36H36O17	[M+H]+	Vitexin-7-O-(6''-p-coumaroyl)glucoside	Flavonoids	Flavonoid carbonoside	-	B	--	--	9	9	9	178810	198590	167220	1.30342	0.00253541	20171.1	14.3	up
Zmhp003322	741.2	433.11	740.195	C36H36O17	[M+H]+	Isovitexin-2''-O-(6'''-p-coumaroyl)glucoside	Flavonoids	Flavonoid	-	B	--	--	9	9	9	170380	185720	142130	1.3033	0.00585746	18453	14.1716	up
Zmlp003063	741.23	433.12	740.209	C33H40O19	[M+H]+	Luteolin-7-O-(2''-O-rhamnosyl)rutinoside	Flavonoids	Flavonoid	-	A	--	--	224140	273180	240800	9	9	9	1.30341	0.00340677	3.65794e-05	-14.7386	down
mws1035	741.22	433	740.216	C33H40O19	[M+H]+	Kaempferol-3-O-robinoside-7-O-rhamnoside (Robinin)	Flavonoids	Flavonols	301-19-9	A	C10178	--	244450	202320	197160	9	9	9	1.30339	0.00483423	4.193e-05	-14.5417	down
HJAP061	743.2	303.05	742.195	C32H38O20	[M+H]+	Quercetin-3-O-(2''-O-arabinosyl)rutinoside	Flavonoids	Flavonols	-	A	--	--	119750	86047	98686	318360	276280	289540	1.27924	0.000347162	2.90387	1.53798	up
Hmqp002870	743.2	287.06	742.196	C32H38O20	[M+H]+	Luteolin-7-O-Sophoroside-5-O-arabinoside	Flavonoids	Flavonoid	-	B	--	--	9	9	9	1177400	1244500	1147600	1.30349	0.000579509	132204	17.0124	up
pmb0660	757.2	147.1	756.19	C36H36O18	[M+H]+	Luteolin-6-C-glucoside-7-O-(6''-p-coumaroyl)glucoside	Flavonoids	Flavonoid carbonoside	-	B	--	--	9	9	9	111020	117950	104650	1.30346	0.00119072	12356.3	13.593	up
Xmyp004945	757.22	287.06	756.211	C33H40O20	[M+H]+	Kaempferol-3-O-(6''-Rhamnosyl-2''-Glucosyl)Glucoside (Camelliaside A)	Flavonoids	Flavonoid	135095-52-2	A	--	--	38821000	39236000	43432000	129460	124070	128380	1.3034	0.00132822	0.00314358	-8.31338	down
Zmmp003591	757.22	303.05	757.219	C33H41O20+	[M]+	Delphinidin-3-O-(2'''-O-p-coumaroyl)rutinoside	Flavonoids	Anthocyanins	-	B	--	--	238430	140320	184440	31137000	29428000	28789000	1.30102	0.000549976	158.657	7.30977	up
Zmmp003779	771.21	317.07	771.213	C37H39O18+	[M]+	Petunidin-3-O-(6''-O-p-coumaroyl)rutinoside	Flavonoids	Anthocyanins	-	B	--	--	9	9	9	3355200	3626800	3694400	1.3035	0.000847249	395422	18.593	up
HJAP128	771.23	317.06	771.234	C34H42O20	[M+H]+	Isorhamnetin-3-O-rutinoside-7-O-rhamnoside	Flavonoids	Flavonoid	-	B	--	--	9	7416.8	7944.5	2881600	3182500	3115600	1.14413	0.000883173	597.236	9.22216	up
Lmmp002755	773.21	303.05	772.206	C33H40O21	[M+H]+	Quercetin-7-O-rutinoside-4'-O-glucoside	Flavonoids	Flavonols	-	B	--	--	56604000	46917000	44696000	9	9	9	1.30345	0.00543086	1.82165e-07	-22.3882	down
Lmmp002334	773.21	303.05	772.206	C33H40O21	[M+H]+	Quercetin-3-O-rutinoside-7-O-glucoside	Flavonoids	Flavonols	-	B	--	--	206590	179800	220270	594770	556560	579340	1.29408	2.18485e-05	2.85278	1.51237	up
Lmcn004686	851.15	425.09	852.154	C43H32O19	[M-H]-	Theaflavate B;3'-O-(3,4,5-Trihydroxybenzoyl)	Tannins	Tannin	152542-70-6	B	--	--	2975800	7454100	6770300	707380	1382600	1398600	1.17898	0.0779977	0.202822	-2.30171	down
Lmwp005248	903.26	287.06	902.248	C42H46O22	[M+H]+	Kaempferol-3-O-(6'''-p-Coumaroyl)glucosyl-(1→2)-Glucoside-7-O-Rhamnoside	Flavonoids	Flavonols	-	B	--	--	560630	604670	619440	9	9	9	1.30348	0.000880459	1.51283e-05	-16.0124	down
Zmmp003451	903.26	287.06	903.255	C42H47O22+	[M]+	Cyanidin-3-O-(6''-O-p-coumaroyl)rutinoside-5-O-glucoside	Flavonoids	Anthocyanins	-	B	C16292	ko00942	22904	15120	31434	9	9	9	1.30166	0.0390265	0.000388724	-11.329	down
Cwjp002681	919.23	287.06	918.243	C42H46O23	[M+H]+	Kaempferol-3-O-(2'''-p-Coumaroyl)sophoroside-7-O-Glucoside	Flavonoids	Flavonols	-	B	--	--	64062	94326	75336	9	9	9	1.30308	0.0126079	0.000115521	-13.0796	down
HJAP136	919.27	303.05	918.264	C39H50O25	[M+H]+	Quercetin-3-O-(2''-O-rhamnosyl)rutinoside-7-O-glucoside	Flavonoids	Flavonols	-	A	--	--	9	9	9	41213	49634	52107	1.30335	0.00475602	5294.59	12.3703	up
Zmmp003244	919.25	303.05	919.25	C42H47O23+	[M]+	Delphinidin-3-O-(2'''-O-p-coumaroyl)rutinoside-5-O-glucoside	Flavonoids	Anthocyanins	-	B	C16294	ko00942	19901	19847	16139	49178	47587	64528	1.27213	0.0186008	2.88606	1.5291	up
