# Supplementary material for: Metabolome and Microbiome Signatures in the Leaves of Wild Tea Plant Resources Resistant to Pestalotiopsis theae
Source: Front Microbiol. 2022 Jul 15;13:907962. doi: 10.3389/fmicb.2022.907962 (PMC9335280; doi:10.3389/fmicb.2022.907962)
Supplement: Supplementary file 4 [file Table_3.xlsx]

## Sheet: Sheet1
Supplementary Table 3. KEGG annotated results of significantly changed metabolites in ‘S1’ vs. ‘R1’
#Kegg_pathway	ko_id	Cluter_frequency	Metabolome_frequency	P-value	Corrected_P-value	Unique compound
Aminoacyl-tRNA biosynthesis	ko00970	10( 40 25%)	18(6.48%)	2.42e-05	0.00126	mws0258;mws0254;mws0282;mws0256;pmb1912;pme0026;mws0260;mws0227;pme0193;mws0250
Glucosinolate biosynthesis	ko00966	6( 40 15%)	8(2.878%)	0.000141	0.00734	mws0227;mws0250;Lmbp000123;mws0282;mws0256;mws0258
Tropane, piperidine and pyridine alkaloid biosynthesis	ko00960	4( 40 10%)	6(2.158%)	0.00451	0.234	pme0026;pmb0782;pme0490;mws0258
2-Oxocarboxylic acid metabolism	ko01210	7( 40 17.5%)	18(6.475%)	0.00723	0.376	Lmbp000123;mws0250;mws0227;pme0026;mws0258;mws0256;mws0282
Flavone and flavonol biosynthesis	ko00944	5( 40 12.5%)	12(4.317%)	0.0177	0.922	pme2459;pmp001106;mws0913;mws1434;mws0048
Valine, leucine and isoleucine degradation	ko00280	3( 40 7.5%)	6(2.158%)	0.0406	1	mws0258;mws0227;mws0256
Valine, leucine and isoleucine biosynthesis	ko00290	3( 40 7.5%)	7(2.518%)	0.064	1	mws0256;mws0227;mws0258
Biosynthesis of amino acids	ko01230	9( 40 22.5%)	38(13.669%)	0.071	1	mws0260;mws0227;pme0193;mws0250;mws0258;mws0254;mws0256;mws0282;pme0026
Cyanoamino acid metabolism	ko00460	3( 40 7.5%)	8(2.878%)	0.0923	1	mws0250;mws0256;mws0258
Caffeine metabolism	ko00232	3( 40 7.5%)	8(2.878%)	0.0923	1	mws0668;Lmcp001538;pme0256
ABC transporters	ko02010	9( 40 22.5%)	41(14.748%)	0.108	1	mws0260;mws0227;pme0193;mws0258;mws0668;mws0254;pma3649;mws0256;pme0026
Pantothenate and CoA biosynthesis	ko00770	3( 40 7.5%)	9(3.237%)	0.125	1	mws0256;mws1038;pme1261
One carbon pool by folate	ko00670	1( 40 2.5%)	1(0.36%)	0.144	1	pmb1912
Monobactam biosynthesis	ko00261	2( 40 5%)	5(1.799%)	0.152	1	mws0250;mws0260
Arginine and proline metabolism	ko00330	4( 40 10%)	16(5.755%)	0.184	1	pmb0508;mws0260;pme2693;pmb0501
Nicotinate and nicotinamide metabolism	ko00760	3( 40 7.5%)	11(3.957%)	0.199761280471483	1	pma3101;mws0133;pme0490
Tryptophan metabolism	ko00380	3( 40 7.5%)	12(4.317%)	0.241	1	pme1216;pmb0818;mws0282
Biosynthesis of secondary metabolites	ko01110	18( 40 45%)	108(38.849%)	0.244553378595145	1	pme0490;pma3649;mws0282;mws0256;mws0258;mws0254;pme0256;mws0260;mws1038;pmn001689;pme0026;mws0178;mws0668;pme3285;mws0250;Lmbp000123;mws0227;Lmcp001538
Nitrogen metabolism	ko00910	1( 40 2.5%)	2(0.719%)	0.268	1	pme0193
Betalain biosynthesis	ko00965	1( 40 2.5%)	2(0.719%)	0.267511622470975	1	mws0250
Penicillin and cephalosporin biosynthesis	ko00311	1( 40 2.5%)	2(0.719%)	0.267511622470975	1	mws0256
D-Arginine and D-ornithine metabolism	ko00472	1( 40 2.5%)	2(0.719%)	0.267511622470975	1	mws0260
Biotin metabolism	ko00780	1( 40 2.5%)	2(0.719%)	0.267511622470975	1	pme0026
Anthocyanin biosynthesis	ko00942	3( 40 7.5%)	13(4.676%)	0.282966550259623	1	pmb0550;Zmmp003451;Zmmp003244
Indole alkaloid biosynthesis	ko00901	1( 40 2.5%)	3(1.079%)	0.373669358344747	1	mws0282
Ubiquinone and other terpenoid-quinone biosynthesis	ko00130	1( 40 2.5%)	3(1.079%)	0.373669358344747	1	mws0250
Thiamine metabolism	ko00730	1( 40 2.5%)	3(1.079%)	0.373669358344747	1	mws0250
Porphyrin and chlorophyll metabolism	ko00860	1( 40 2.5%)	3(1.079%)	0.373669358344747	1	pma3649
Tyrosine metabolism	ko00350	2( 40 5%)	9(3.237%)	0.380205934799957	1	mws0250;pme2598
Biosynthesis of various secondary metabolites - part 2	ko00998	2( 40 5%)	10(3.597%)	0.435034922736501	1	mws0250;mws0282
Glycine, serine and threonine metabolism	ko00260	2( 40 5%)	10(3.597%)	0.435034922736501	1	pma3649;mws0282
Phenylalanine, tyrosine and tryptophan biosynthesis	ko00400	2( 40 5%)	10(3.597%)	0.435034922736501	1	mws0250;mws0282
Arginine biosynthesis	ko00220	2( 40 5%)	10(3.597%)	0.435034922736501	1	mws0260;pme0193
Purine metabolism	ko00230	3( 40 7.5%)	17(6.115%)	0.453810562534776	1	mws0668;pme0256;pme0193
alpha-Linolenic acid metabolism	ko00592	1( 40 2.5%)	4(1.439%)	0.464771997130968	1	pmn001689
Stilbenoid, diarylheptanoid and gingerol biosynthesis	ko00945	1( 40 2.5%)	4(1.439%)	0.464771997130968	1	mws0178
Carbapenem biosynthesis	ko00332	1( 40 2.5%)	4(1.439%)	0.464771997130968	1	mws1038
Lysine degradation	ko00310	1( 40 2.5%)	4(1.439%)	0.464771997130968	1	pme0026
Vitamin B6 metabolism	ko00750	1( 40 2.5%)	4(1.439%)	0.464771997130968	1	pme0193
Isoquinoline alkaloid biosynthesis	ko00950	1( 40 2.5%)	4(1.439%)	0.464771997130968	1	mws0250
Phenylpropanoid biosynthesis	ko00940	3( 40 7.5%)	18(6.475%)	0.494631049681189	1	mws0178;mws0011;mws0250
Lysine biosynthesis	ko00300	1( 40 2.5%)	5(1.799%)	0.542907472002358	1	pme0026
Flavonoid biosynthesis	ko00941	3( 40 7.5%)	22(7.914%)	0.641643258153044	1	pme3285;mws0178;mws0048
Histidine metabolism	ko00340	1( 40 2.5%)	7(2.518%)	0.667251216151685	1	mws0254
beta-Alanine metabolism	ko00410	1( 40 2.5%)	8(2.878%)	0.716365427789813	1	mws0254
Phenylalanine metabolism	ko00360	1( 40 2.5%)	8(2.878%)	0.716365427789813	1	mws0250
Glyoxylate and dicarboxylate metabolism	ko00630	1( 40 2.5%)	10(3.597%)	0.794313191266548	1	pme0193
Alanine, aspartate and glutamate metabolism	ko00250	1( 40 2.5%)	10(3.597%)	0.794313191266548	1	pme0193
Amino sugar and nucleotide sugar metabolism	ko00520	1( 40 2.5%)	10(3.597%)	0.794313191266548	1	mws0805
Pyrimidine metabolism	ko00240	1( 40 2.5%)	17(6.115%)	0.934577155204247	1	pme0193
Carbon metabolism	ko01200	1( 40 2.5%)	19(6.835%)	0.953126161008408	1	pmb1912
Metabolic pathways	ko01100	23( 40 57.5%)	204(73.381%)	0.994741729533109	1	pme0026;mws0668;pmb0508;mws0805;mws0250;pmb0501;mws0227;Lmcp001538;pmb1912;mws0258;mws0254;pma3649;pme0490;mws0282;mws0256;pme0193;pme0256;pme1216;mws0260;mws0133;pme2693;pma3101;pme2598
